# Supplementary material for: Deciphering the impact of senescence in kidney transplant rejection: An integrative machine learning and multi-omics analysis via bulk and single-cell RNA sequencing
Source: PLoS One. 2024 Nov 27;19(11):e0312272. doi: 10.1371/journal.pone.0312272 (PMC11602102; doi:10.1371/journal.pone.0312272)
Supplement: S1 Table — (CSV) [file pone.0312272.s004.csv]

Supplementary Table. Senescence/aging-related pathways for GSVA analysis
Standard name	Systematic name	Namespace	Brief description	Gene symbols	Contributed by	PMID
BIOCARTA_TEL_PATHWAY	M10401	HUMAN_SEQ_ACCESSION	Telomeres, Telomerase, Cellular Aging, and Immortality	PRKCA,,TP53,,RB1,TP53,BCL2,BCL2,IGF1R,AKT1,AKT1,HSP90AA1,TP53,TP53,TP53,TP53,TP53,TP53,TP53,TERT,XRCC6,MYC,PPP2CA,PRKCA,TERF1,TNKS,KRAS,AKT1,EGFR,HSP90AA1,TEP1,TERF1,XRCC5,KRAS,TERT,EGFR,EGFR,EGFR	BioCarta	NA
CHICAS_RB1_TARGETS_SENESCENT	M2125	AFFY_HG_U133	Genes up-regulated in senescent IMR90 cells (fibroblast) after knockdown of RB1 [GeneID=5925] by RNAi.	RFC2,SERPINA9,DCBLD1,OSMR,TYMS,PTGS2,TBX2-AS1,FBXL21P,RGS5,CDC25A,POSTN,EIF5-DT,LUZP1,MALAT1,HMGA2,CLIP1,IFT80,,,ITPRIPL2,,ZNF846,DDX24,GNB1,PTMA,ODC1,LGALS3BP,DEK,TXNIP,PAICS,PAICS,ADD3,HADH,SF3B1,SMARCC1,SON,RBBP7,PCNA,ATP1B1,BGN,ANP32B,ANP32B,ENO2,EMP1,ENC1,IVNS1ABP,IVNS1ABP,PHGDH,DPYSL3,JUN,RRM1,RPA1,MCM3,SMC1A,IFITM1,IFNGR2,UBE2L6,TUBG1,LAPTM5,TPR,ADD3,MCM5,PSME2,TMEM106C,NET1,NET1,SLC25A36,…	MSigDB Team	20385362
COURTOIS_SENESCENCE_TRIGGERS	M1370	HUMAN_GENE_SYMBOL	Genes that trigger senescence in vitro and in vivo.	,,E2F1,E2F3,NF1,PTEN,,,,	MSigDB Team	18193093
DEMAGALHAES_AGING_DN	M2145	Human_NCBI_Gene_ID	Genes consistently underexpressed with age, based on meta-analysis of microarray data.	COL1A1,COL3A1,COL4A5,FABP3,GHITM,UQCRQ,,ATP5MC3,NDUFB11,ACSS2,DIABLO,CX3CL1,TFRC,UQCRFS1,CA4,CALB1,NREP	University of Liverpool	19189975
DEMAGALHAES_AGING_UP	M2144	Human_NCBI_Gene_ID	Genes consistently overexpressed with age, based on meta-analysis of microarray data.	NDRG1,GPNMB,VAT1,NPC2,TXNIP,PTGES3,HCST,TMED10,CLU,CTSS,,MPEG1,EFEMP1,FCGR2A,FCGR2B,RASA3,CLIC4,GBP2,GFAP,GNS,GSTA1,H1-2,HBA1,ANXA3,ANXA5,HLA-G,APOD,JCHAIN,,DCLK1,LGALS3,LYZ,MGST1,MSN,MT1F,PCSK6,B2M,PSMD11,RNF213,S100A4,S100A6,SGK1,SPP1,SERPING1,C1QA,C1QB,C1QC,C3,C4A,VWF,LAPTM5,DERL1,ADIPOR2,IL33,LITAF,EFCAB14	University of Liverpool	19189975
FRIDMAN_SENESCENCE_DN	M9487	Human_NCBI_Gene_ID	Genes down-regulated in senescent cells.	COL3A1,CKS1BP7,E2F4,EGR1,ALDH1A1,LAMA1,ID1,MARCKS,BMI1,CCN4,CCNB1,LDB2,CDC25B	MSigDB Team	18711403
FRIDMAN_SENESCENCE_UP	M9143	Human_NCBI_Gene_ID	Genes up-regulated in senescent cells.	OPTN,CDKN1A,CDKN1C,CDKN2A,CDKN2B,CDKN2D,CITED2,HTATIP2,HBS1L,RAB31,ESM1,HPS5,FILIP1L,CLTB,COL1A2,CRYAB,CCN2,CYP1B1,F3,ALDH1A3,FN1,TES,GSN,GUK1,NRG1,HSPA2,IGSF3,IFI16,IFNG,IGFBP1,IGFBP2,IGFBP3,IGFBP4,IGFBP5,IGFBP6,IGFBP7,ING1,IRF5,IRF7,RHOB,MDM2,MMP1,NDN,NME2,SERPINE1,SERPINB2,MAP2K3,RGL2,RAB5B,RAB13,RABGGTA,RAC1,RBL2,CCND1,RRAS,S100A11,SMURF2,SMPD1,SOD1,SPARC,STAT1,TFAP2A,TGFB1I1,THBS1,TNFAIP2,TN…	MSigDB Team	18711403
GOBP_CELLULAR_SENESCENCE	M11558	Human_NCBI_Gene_ID	A cell aging process stimulated in response to cellular stress, whereby normal cells lose the ability to divide through irreversible cell cycle arrest. [GOC:BHF, PMID:28682291]	AKT3,MIR543,CDK2,CDK6,CDKN1A,ZMPSTE24,CDKN1B,CDKN2A,CDKN2B,CITED2,KAT5,PLK2,NEK6,ZNF277,CGAS,COMP,MAPK14,VASH1,PLA2R1,SMC5,SIRT1,MORC3,NUP62,ABL1,ULK3,RSL1D1,FBXO5,FBXO4,MAGEA2B,NSMCE2,H2AX,HLA-G,HMGA1,HRAS,ID2,IGF1R,ING2,KIR2DL4,ARG2,LMNA,BMAL1,MIR10A,MIR146A,MIR17,MIR188,MIR217,MIR22,MIR34A,MAGEA2,MAP3K3,MAP3K5,MIF,MNT,ATM,NPM1,YBX1,OPA1,PAWR,ABI3,FZR1,WNT16,SIRT6,PML,PRMT6,PRELP,PRKCD,MAPK8,MA…	Gene Ontology Consortium	NA
GOBP_NEUTROPHIL_CLEARANCE	M42967	Human_NCBI_Gene_ID	The selective elimination of senescent neutrophils from the body by autoregulatory mechanisms. [GOC:BHF, PMID:21957127]	MERTK,ANXA1,HMGB1,XKR8,AXL,CCR2	Gene Ontology Consortium	NA
GOBP_ONCOGENE_INDUCED_CELL_SENESCENCE	M46855	Human_NCBI_Gene_ID	A cellular senescence process associated with the dismantling of a cell as a response to oncogenic stress, such as the activation of the Ras oncogenic family. [GOC:BHF]	CDKN1A,HMGA1,HRAS,PML,SPI1,HMGA2	Gene Ontology Consortium	NA
GOBP_REPLICATIVE_SENESCENCE	M14683	Human_NCBI_Gene_ID	A cell aging process associated with the dismantling of a cell as a response to telomere shortening and/or cellular aging. [GOC:BHF]	CDKN1A,CDKN2A,CHEK1,CHEK2,ROMO1,ERCC1,PLA2R1,MIR21,MME,ATM,SERPINE1,WNT16,ATR,TERT,TP53,WRN,CTC1	Gene Ontology Consortium	NA
GOBP_STRESS_INDUCED_PREMATURE_SENESCENCE	M24710	Human_NCBI_Gene_ID	A cellular senescence process associated with the dismantling of a cell as a response to environmental factors such as hydrogen peroxide or X-rays. [GOC:BHF]	CDKN1A,MAPK14,PLA2R1,SIRT1,BMAL1,WNT16,TP53,MAPKAPK5	Gene Ontology Consortium	NA
KEGG_P53_SIGNALING_PATHWAY	M6370	Human_NCBI_Gene_ID	p53 signaling pathway	CDK2,CDK4,CDK6,CDKN1A,CDKN2A,GADD45G,CHEK1,CHEK2,SESN3,DDB2,GADD45A,RCHY1,BBC3,SESN1,SFN,APAF1,IGF1,IGFBP3,FAS,CD82,MDM2,MDM4,GADD45B,ATM,RRM2B,SERPINE1,SHISA5,GTSE1,SERPINB5,PMAIP1,CYCS,ATR,STEAP3,PIDD1,RPRM,PTEN,ADGRB1,BAX,CCND1,RRM2,BID,TP53AIP1,PERP,COP1,ZMAT3,SIAH1,,THBS1,TP53,TP73,TSC2,CASP3,SESN2,CASP8,CASP9,PPM1D,CCNB3,TNFRSF10B,CCNB1,CCND2,CCND3,CCNE1,CCNG1,CCNG2,CCNB2,CCNE2,EI24,TP53I3,…	Kyoto Encyclopedia of Genes and Genomes	NA
KYNG_NORMAL_AGING_DN	M1995	HUMAN_SEQ_ACCESSION	Genes distinctly down-regulated in primary fibroblast cultures from normal old donors compared to those from normal young donors.	,PTEN,,BHLHE40,KDSR,HSD17B4,,CCN2,TIMD4,,,,IL17RB,,H2AC6,PICALM,RGCC,CLSPN,,MT1X,PWWP2A,,,,,,LIG4,,,,HADH,,WWC1,,,GORAB,COG6	MSigDB Team	14527998
KYNG_NORMAL_AGING_UP	M1994	HUMAN_SEQ_ACCESSION	Genes distinctly up-regulated in primary fibroblast cultures from normal old donors compared to those from normal young donors.	,SAT1,SNX8,FRA10AC1,CDIN1,,PMEPA1,ITGA2,,PLD3,GNAL,RTCB,EIF3L,,,ZNF260,,,,,GOLPH3,,SOAT1,,,TAF10,SHC3	MSigDB Team	14527998
LY_AGING_OLD_DN	M18789	AFFY_HuGene	Genes down-regulated in fibroblasts from old individuals, compared to those from young donors.	PSMD11,PSMD12,TYMS,PSMA2,PSMA3,PSMC2,POSTN,MCM2,CDH11,KIF14,PTGS2,RANBP1,CKAP5,TGFBR2,UGCG,PSMC6,,PARP1,PCNA,PTGS2,SAFB,CCNB1,FBL,SERPINB2,H2AZ1,NASP,CDC25B,PLK1,FBN2,PTGS2,CDC20,CENPA,CENPF,CSE1L,CDK4,KIF11,ATR,NAE1,HAS2,PKMYT1,KIF2C,PAFAH1B1,UBE2C,HSD17B10,FOXM1,BARD1,DDX39A,MYBL2,HMGN2,H2AX,CCNA2,CKS1B,HMGB2,KIF23,PPP1CC,CTSC,CXCL8,NUP88,CCNF	MSigDB Team	10741968
LY_AGING_OLD_UP	M8910	AFFY_HuGene	Genes up-regulated in fibroblasts from old individuals, compared to those from young donors.	HTRA1,MMP12,COMP,PTGS1,CRYAB,FMOD,CST6	MSigDB Team	10741968
REACTOME_CELLULAR_SENESCENCE	M27188	Human_Ensembl_Gene_ID	Cellular Senescence	CDC27,E2F2,SCMH1,MRE11,MAP2K3,MAPK9,ANAPC4,MAP2K4,MAP4K4,RPS6KA2,UBE2D1,EED,MAP2K7,TNRC6C,MAPKAPK5,ANAPC5,TNRC6A,TINF2,AGO1,CDC23,CABIN1,MAPK1,HIRA,TNRC6B,E2F1,RBBP7,MAPK3,ACD,NBN,CCNE1,FZR1,ERF,CDK6,H2AZ2,EZH2,MAPK8,UBE2S,MAP2K6,NFKB1,MAPK10,ANAPC15,CDKN1B,PHC1,ASF1A,MAPK14,E2F3,LMNB1,RAD50,TFDP2,MAPKAPK3,IL1A,RPS6KA1,UBN1,RNF2,CDKN2C,CDK2,H1-3,H1-1,H2BC11,CDKN1A,ID1,AGO3,POT1,CDKN2D,CDC16,H3-3B…	Reactome	NA
REACTOME_DNA_DAMAGE_TELOMERE_STRESS_INDUCED_SENESCENCE	M27191	Human_Ensembl_Gene_ID	DNA Damage/Telomere Stress Induced Senescence	MRE11,TINF2,CABIN1,HIRA,ACD,NBN,CCNE1,H2AZ2,CDKN1B,ASF1A,LMNB1,RAD50,UBN1,CDK2,H1-3,H1-1,H2BC11,CDKN1A,POT1,TERF2,CCNA1,HMGA1,RB1,TP53,CCNA2,H2BC1,TERF1,ATM,HMGA2,H2BC5,H4C8,TERF2IP,H3-4,H1-4,KAT5,CCNE2,H2AC6,H2BC4,EP400,H2AC20,H1-5,H2BC21,H2BC13,H1-2,H2AX,H1-0,H2AC7,H2BC26,H4C3,H4C11,H4C16,H2BC12,H2BC15,H2BC12L,H2AJ,H4C15,H4C14,H4C12,H2BC14,H2BC8,H2AB1,H2BC6,H4C6,H2BC17,H4C13,H2BC9,H4C9,H2AC14,H…	Reactome	NA
REACTOME_ONCOGENE_INDUCED_SENESCENCE	M27190	Human_Ensembl_Gene_ID	Oncogene Induced Senescence	E2F2,TNRC6C,TNRC6A,AGO1,MAPK1,TNRC6B,E2F1,MAPK3,ERF,CDK6,E2F3,TFDP2,CDKN2C,ID1,AGO3,CDKN2D,AGO4,ETS1,CDK4,MDM2,RB1,TP53,RPS27A,CDKN2B,CDKN2A,UBC,MOV10,ETS2,UBB,SP1,TFDP1,MDM4,UBA52,E2F2,MIR24-2,MIR24-1,	Reactome	NA
REACTOME_OXIDATIVE_STRESS_INDUCED_SENESCENCE	M27186	Human_Ensembl_Gene_ID	Oxidative Stress Induced Senescence	E2F2,SCMH1,MAP2K3,MAPK9,MAP2K4,MAP4K4,EED,MAP2K7,TNRC6C,MAPKAPK5,TNRC6A,AGO1,MAPK1,TNRC6B,E2F1,RBBP7,MAPK3,CDK6,H2AZ2,EZH2,MAPK8,MAP2K6,MAPK10,PHC1,MAPK14,E2F3,TFDP2,MAPKAPK3,RNF2,CDKN2C,H2BC11,AGO3,CDKN2D,H3-3B,KDM6B,PHC2,AGO4,CDK4,MDM2,TXN,MINK1,TP53,CBX8,CBX4,RPS27A,H2BC1,CDKN2B,CDKN2A,UBC,TNIK,MOV10,H2BC5,H4C8,RBBP4,MAPKAPK2,H3-3A,BMI1,UBB,FOS,IFNB1,PHC3,CBX2,JUN,SUZ12,H2AC6,H2BC4,H3C13,CBX6,…	Reactome	NA
RODWELL_AGING_KIDNEY_DN	M5408	AFFY_HG_U133	Genes whose expression decreases with age in normal kidney.	GOT2,GNAS,HADHB,LDHB,COX7C,OAT,FXR1,TPD52,SLC25A36,COX7B,TSPAN7,OXCT1,MMUT,RHOBTB3,RHOBTB3,NDUFS1,PHYH,KLF9,LPL,LPL,MTR,PALM,NEBL,NEBL,ENOSF1,RBM14,ZBTB43,AMT,SP2,GPRASP1,GAD1,SULT1C2,CRABP1,DBT,MPPED2,GHR,SLC4A1,CPEB3,FMO5,KNG1,CTH,EGF,SLK,GNG7,ZNF253,SLC16A7,ATP5MC3,PRKAA2,ZNF711,AMPD3,APLP2,APLP2,ADH5,GABARAPL1,GABARAPL1,CYCS,PEG3,ISCA1,SIAH2,UAP1,BMP7,AP5Z1,ESRRG,PPFIA1,AFDN-DT,PCLO,BCKDHB,PE…	University of Washington	15562319
RODWELL_AGING_KIDNEY_UP	M5389	AFFY_HG_U133	Genes whose expression increases with age in normal kidney.	CCL5,RPL35,RPL28,FAU,RPL18,RPL27,KXD1,RPL12,RPS25,RPS10,LASP1,PFN1,P4HB,GRN,RPL13A,RPL10,RHOA,CALU,SPARCL1,HLA-E,HLA-E,RPLP2,TAGLN2,CCND2,CCND2,SERPING1,SSR4,RPN1,SYNGR2,MGAT1,GPNMB,ITPR3,ARHGDIB,STAT6,VIM,TGFBI,IRAK1,ANXA2,IFITM1,TNC,TIMP1,CCND3,LAPTM5,LAPTM5,CD14,LUM,PSME2,AEBP1,VARS1,MYOF,LPCAT1,COL3A1,SRGN,UBXN1,ARPC1B,LTF,ARHGAP1,LY6E,CELF2,MVP,PLOD3,ARL4C,NNMT,NNMT,TAP1,COL1A1,PAM,CFB,COL1A…	University of Washington	15562319
SAUL_SEN_MAYO	M45803	HUMAN_GENE_SYMBOL	Genes upregulated in senescent cells: Senescence-associated secretory phenotype (SASP).	ACVR1B,ANG,ANGPT1,ANGPTL4,AREG,AXL,BEX3,BMP2,BMP6,C3,CCL1,CCL13,CCL16,CCL2,CCL20,CCL24,CCL26,CCL3,CCL3L1,CCL4,CCL5,CCL7,CCL8,CD55,CD9,CSF1,CSF2,CSF2RB,CST4,CTNNB1,CTSB,CXCL1,CXCL10,CXCL12,CXCL16,CXCL2,CXCL3,CXCL8,CXCR2,DKK1,EDN1,EGF,EGFR,EREG,ESM1,ETS2,FAS,FGF1,FGF2,FGF7,GDF15,GEM,GMFG,HGF,HMGB1,ICAM1,ICAM3,IGF1,IGFBP1,IGFBP2,IGFBP3,IGFBP4,IGFBP5,IGFBP6,IGFBP7,IL10,IL13,IL15,IL18,IL1A,IL1B,IL2,IL…	Mayo Clinic Rochester, MN, USA	35974106
TANG_SENESCENCE_TP53_TARGETS_DN	M6171	HUMAN_GENE_SYMBOL	Genes down-regulated in WI-38 cells (senescent primary fibroblasts) after inactivation of TP53 [GeneID=7157] by GSE56 polypeptide.	ADARB1,ADH1B,NUSAP1,DBF4,BARD1,BIRC5,BUB1,TPX2,CCNA2,CCNB2,CDK1,CDC20,CDC25A,CENPA,CENPE,CTH,EZH2,FBXO5,FOSL2,H2AC16,,IGFBP5,IL12RB2,KIF4A,KIF11,KIF23,LMNB1,MAF,MAP1B,KIF20B,MRE11,NEK2,NRGN,NUP62,OR1E1,PDP1,EXOSC9,PPL,PRC1,PTTG1,PTTG3P,QPCT,KIF20A,RACGAP1,SMC4,SPAG5,AURKB,PLK4,TCF4,TFAM,TK1,TOP2A,PBK,TREM1,TTK,UBE2C,ZFY	MSigDB Team	17533371
TANG_SENESCENCE_TP53_TARGETS_UP	M11850	HUMAN_GENE_SYMBOL	Genes up-regulated in WI-38 cells (senescent primary fibroblasts) after inactivation of TP53 [GeneID=7157] by GSE56 polypeptide.	A2M,ABCA8,ADAMTS5,ALDH3A2,APLP1,BACE1,C7,CCND2,CDKN1A,RAPGEF4,COX7A1,CCDC85B,GBX2,GMFG,GABBR2,HBG1,HBG2,HSD17B2,LCAT,MMP3,TSPAN12,NRG1,IVNS1ABP,PSTPIP2,CLIP1,SIM2,SLC4A4,SNCA,TFAP4,USF2,VAMP8,WFDC1,ZMAT3	MSigDB Team	17533371
WP_CALORIC_RESTRICTION_AND_AGING	M39743	Human_NCBI_Gene_ID	Caloric restriction and aging	NAMPT,PPARGC1A,AKT1,SIRT1,MTOR,IGF1,PRKAB2,TP53	WikiPathways	NA
WP_COVID_19_AND_ENDOTHELIAL_CELL_SENESCENCE	M46464	Human_NCBI_Gene_ID	COVID 19 and endothelial cell senescence	ANO6,IL17RA,IL17A,TLR4,IL17RC	WikiPathways	NA
WP_GLYCOLYSIS_IN_SENESCENCE	M40053	Human_NCBI_Gene_ID	Glycolysis in senescence	ENO1,ALDOC,G6PD,GAPDH,HK1,LDHA,PGK1,PKM,PRKAA1,RB1,TP53	WikiPathways	NA
WP_KYNURENINE_PATHWAY_AND_LINKS_TO_CELL_SENESCENCE	M40055	Human_NCBI_Gene_ID	Kynurenine pathway and links to cell senescence	CDKN1A,AFMID,ACMSD,IDO2,AHR,FOXO1,QPRT,HAAO,EIF2AK1,IFNB1,IFNG,IDO1,EIF2AK4,NOS1,AADAT,KLF5,TDO2,TLR4,TNF,TP53,IL1R2,KMO,KYNU	WikiPathways	NA
WP_LIPID_METABOLISM_IN_SENESCENT_CELLS	M45542	Human_NCBI_Gene_ID	Lipid metabolism in senescent cells	CDKN1A,PLA2G4E,ALOX5,PLA2G4F,PLA2G2D,PLA2G4D,HRAS,PLA2G3,PLA2G1B,PLA2G4A,PLA2G5,PTGS2,SLCO2A1,TP53,PLA2G7,PLA2G12A,PLA2G6,PLA2G10,PLA2G12B,PLA2G4C	WikiPathways	NA
WP_NAD_METABOLISM_IN_ONCOGENE_INDUCED_SENESCENCE_AND_MITOCHONDRIAL_DYSFUNCTION_ASSOCIATED_SENESCENCE	M40059	Human_NCBI_Gene_ID	NAD metabolism in oncogene induced senescence and mitochondrial dysfunction associated senescence	NAMPT,CCL27,PARP1,ELAVL1,SIRT2,NMNAT2,SIRT5,SIRT3,SIRT1,G6PD,GOT1,GOT2,HMGA1,IL1B,IL6,MDH1,MDH2,PRKAA1,RELA,SLC2A1,SLC2A4,TP53	WikiPathways	NA
WP_NAD_METABOLISM_SIRTUINS_AND_AGING	M39439	Human_NCBI_Gene_ID	NAD metabolism sirtuins and aging	NAMPT,PARP1,FOXO1,FOXO3,SIRT3,SIRT1,HIF1A,NFKB1,PPARG,ROS1,TFAM	WikiPathways	NA
WP_PENTOSE_PHOSPHATE_PATHWAY_IN_SENESCENT_CELLS	M42529	Human_NCBI_Gene_ID	Pentose phosphate pathway in senescent cells	PRPS1L1,RPIA,G6PD,PGLS,DERA,RPE,TALDO1,TP53	WikiPathways	NA
WP_PROSTAGLANDIN_AND_LEUKOTRIENE_METABOLISM_IN_SENESCENCE_WP5122	M42531	Human_NCBI_Gene_ID	Prostaglandin and leukotriene metabolism in senescence	CDKN1A,CYSLTR1,ADCY3,PRXL2B,PLCB1,SIRT1,ALOX12,ALOX5,ALOX5AP,ALOX15,ALOX15B,GNAI1,GNAQ,GNAS,HRAS,IGFBP5,LTA4H,LTC4S,PLA2G4A,MAPK11,PTGDS,PTGER1,PTGER2,PTGER3,PTGER4,PTGIS,PTGS1,PTGS2,RB1,TBXAS1,PTGES	WikiPathways	NA
WP_PROSTAGLANDIN_AND_LEUKOTRIENE_METABOLISM_IN_SENESCENCE_WP5321	M48060	Human_NCBI_Gene_ID	Prostaglandin and leukotriene metabolism in senescence	CDKN1A,CYSLTR1,ADCY3,PRXL2B,PLCB1,SIRT1,ALOX12,ALOX5,ALOX5AP,ALOX15,ALOX15B,GGT1,GGT5,GNAI1,GNAQ,GNAS,HRAS,IGFBP5,LTA4H,LTC4S,PLA2G4A,MAPK11,PTGDS,PTGER1,PTGER2,PTGER3,PTGER4,PTGIS,PTGS1,PTGS2,RB1,DPEP2,TBXAS1,PTGES	WikiPathways	NA
WP_SOMATROPH_AXIS_GH_AND_ITS_RELATIONSHIP_TO_DIETARY_RESTRICTION_AND_AGING	M39742	Human_NCBI_Gene_ID	Somatroph axis GH and its relationship to dietary restriction and aging	AKT1,FOXO1,SIRT1,MTOR,IGF1R,PTEN	WikiPathways	NA
WP_SPHINGOLIPID_METABOLISM_IN_SENESCENCE	M42536	Human_NCBI_Gene_ID	Sphingolipid metabolism in senescence	CDK2,CDK4,CDKN1A,RPP38,SPTLC1,SGMS2,E2F1,S1PR1,PLCB1,MTOR,KDSR,GBA1,GLB1,CERS2,ASAH1,S1PR5,SMPD3,PRKCA,PRKCB,MAPK1,RB1,TERT,UGCG,CERS4,SGPP1,DEGS1,SPHK1,S1PR2	WikiPathways	NA
WP_TCA_CYCLE_IN_SENESCENCE	M40058	Human_NCBI_Gene_ID	TCA cycle in senescence	FH,GOT1,MDH1,ME1,ME2,PDHA1,PDK1,PDP2,BRAF,TP53	WikiPathways	NA
https://www.gsea-msigdb.org/gsea/msigdb/human/genesets.jsp
