# Supplementary material for: Deciphering the impact of senescence in kidney transplant rejection: An integrative machine learning and multi-omics analysis via bulk and single-cell RNA sequencing
Source: PLoS One. 2024 Nov 27;19(11):e0312272. doi: 10.1371/journal.pone.0312272 (PMC11602102; doi:10.1371/journal.pone.0312272)
Supplement: S1 File — (ZIP) [file pone.0312272.s005.zip]

Archive with 61 entries (54 files):
- RAWDATA_Rscript/
- RAWDATA_Rscript/step1 DEGs+GSEA+WGCNA+enrichment/
- RAWDATA_Rscript/.DS_Store
- __MACOSX/RAWDATA_Rscript/._.DS_Store
- RAWDATA_Rscript/step2 SVM+RF+validation/
- RAWDATA_Rscript/step4 Multiple ML/
- RAWDATA_Rscript/step3 Consensus Clustering+GSVA/
- RAWDATA_Rscript/step5 Prognostic Analysis/
- RAWDATA_Rscript/step6 scRNA Analysis/
- RAWDATA_Rscript/step1 DEGs+GSEA+WGCNA+enrichment/.DS_Store
- __MACOSX/RAWDATA_Rscript/step1 DEGs+GSEA+WGCNA+enrichment/._.DS_Store
- RAWDATA_Rscript/step1 DEGs+GSEA+WGCNA+enrichment/GSEA.R
- __MACOSX/RAWDATA_Rscript/step1 DEGs+GSEA+WGCNA+enrichment/._GSEA.R
- RAWDATA_Rscript/step1 DEGs+GSEA+WGCNA+enrichment/Limma.R
- __MACOSX/RAWDATA_Rscript/step1 DEGs+GSEA+WGCNA+enrichment/._Limma.R
- RAWDATA_Rscript/step1 DEGs+GSEA+WGCNA+enrichment/Volcano+PPI.R
- __MACOSX/RAWDATA_Rscript/step1 DEGs+GSEA+WGCNA+enrichment/._Volcano+PPI.R
- RAWDATA_Rscript/step1 DEGs+GSEA+WGCNA+enrichment/GOnKEGG.R
- __MACOSX/RAWDATA_Rscript/step1 DEGs+GSEA+WGCNA+enrichment/._GOnKEGG.R
- RAWDATA_Rscript/step2 SVM+RF+validation/.Rhistory
- __MACOSX/RAWDATA_Rscript/step2 SVM+RF+validation/._.Rhistory
- RAWDATA_Rscript/step2 SVM+RF+validation/neuralDiagnostic12.randomForest.R
- __MACOSX/RAWDATA_Rscript/step2 SVM+RF+validation/._neuralDiagnostic12.randomForest.R
- RAWDATA_Rscript/step2 SVM+RF+validation/.DS_Store
- __MACOSX/RAWDATA_Rscript/step2 SVM+RF+validation/._.DS_Store
- RAWDATA_Rscript/step2 SVM+RF+validation/msvmRFE.R
- __MACOSX/RAWDATA_Rscript/step2 SVM+RF+validation/._msvmRFE.R
- RAWDATA_Rscript/step2 SVM+RF+validation/SVM.R
- __MACOSX/RAWDATA_Rscript/step2 SVM+RF+validation/._SVM.R
- RAWDATA_Rscript/step2 SVM+RF+validation/chromplot.R
- __MACOSX/RAWDATA_Rscript/step2 SVM+RF+validation/._chromplot.R
- RAWDATA_Rscript/step4 Multiple ML/.Rhistory
- __MACOSX/RAWDATA_Rscript/step4 Multiple ML/._.Rhistory
- RAWDATA_Rscript/step4 Multiple ML/.DS_Store
- __MACOSX/RAWDATA_Rscript/step4 Multiple ML/._.DS_Store
- RAWDATA_Rscript/step4 Multiple ML/model.R
- __MACOSX/RAWDATA_Rscript/step4 Multiple ML/._model.R
- RAWDATA_Rscript/step4 Multiple ML/nomo.R
- __MACOSX/RAWDATA_Rscript/step4 Multiple ML/._nomo.R
- RAWDATA_Rscript/step3 Consensus Clustering+GSVA/.DS_Store
- __MACOSX/RAWDATA_Rscript/step3 Consensus Clustering+GSVA/._.DS_Store
- RAWDATA_Rscript/step3 Consensus Clustering+GSVA/GSVA.R
- __MACOSX/RAWDATA_Rscript/step3 Consensus Clustering+GSVA/._GSVA.R
- RAWDATA_Rscript/step3 Consensus Clustering+GSVA/Consensus Clustering.R
- __MACOSX/RAWDATA_Rscript/step3 Consensus Clustering+GSVA/._Consensus Clustering.R
- RAWDATA_Rscript/step3 Consensus Clustering+GSVA/ssGSEA.R
- __MACOSX/RAWDATA_Rscript/step3 Consensus Clustering+GSVA/._ssGSEA.R
- RAWDATA_Rscript/step5 Prognostic Analysis/.Rhistory
- __MACOSX/RAWDATA_Rscript/step5 Prognostic Analysis/._.Rhistory
- RAWDATA_Rscript/step5 Prognostic Analysis/.DS_Store
- __MACOSX/RAWDATA_Rscript/step5 Prognostic Analysis/._.DS_Store
- RAWDATA_Rscript/step5 Prognostic Analysis/Uni+Lasso.R
- __MACOSX/RAWDATA_Rscript/step5 Prognostic Analysis/._Uni+Lasso.R
- RAWDATA_Rscript/step6 scRNA Analysis/.Rhistory
- __MACOSX/RAWDATA_Rscript/step6 scRNA Analysis/._.Rhistory
- RAWDATA_Rscript/step6 scRNA Analysis/.DS_Store
- __MACOSX/RAWDATA_Rscript/step6 scRNA Analysis/._.DS_Store
- RAWDATA_Rscript/step6 scRNA Analysis/scGeneTest.R
- __MACOSX/RAWDATA_Rscript/step6 scRNA Analysis/._scGeneTest.R
- RAWDATA_Rscript/step6 scRNA Analysis/scRNA.R
- __MACOSX/RAWDATA_Rscript/step6 scRNA Analysis/._scRNA.R
