# Supplementary material for: Deciphering the impact of senescence in kidney transplant rejection: An integrative machine learning and multi-omics analysis via bulk and single-cell RNA sequencing
Source: PLoS One. 2024 Nov 27;19(11):e0312272. doi: 10.1371/journal.pone.0312272 (PMC11602102; doi:10.1371/journal.pone.0312272)
Supplement: S1 File — (ZIP) [file pone.0312272.s005.zip › RAWDATA_Rscript/step1 DEGs+GSEA+WGCNA+enrichment/GSEA.R]

remove(list = ls())

library(clusterProfiler)
library(gggsea)
library(ggplot2)
library(GSVA)
library(enrichplot)
library(GSEABase)
library(fgsea)
library(org.Hs.eg.db)
library(tidyverse)
library(dplyr)
library("scales")
library(ggsci)

setwd("/Users/xhshen/Desktop/RAW DATA/step1 DEGs+GSEA+WGCNA+enrichment")
rt<-read.table("DEG_logFC0.5.txt",header = T)
geneList <- rt$logFC
names(geneList) <- rownames(rt)
geneList <- sort(geneList, decreasing = TRUE)

go <- read.csv("c5.go.v2023.2.Hs.symbols.csv")
rea<-read.csv("c2.cp.reactome.v2023.2.Hs.symbols.csv")
gsea.re1<- GSEA(geneList, 
                TERM2GENE = go,  
                pvalueCutoff = 1, 
                pAdjustMethod = 'BH') 

gsea.re111<- GSEA(geneList,  
                TERM2GENE = rea, 
                pvalueCutoff = 1,  
                pAdjustMethod = 'BH')


write.table(gsea.re1, 'gsea_go.txt', sep = '\t', row.names = FALSE, quote = FALSE)
write.table(gsea.re111, 'gsea_rea.txt', sep = '\t', row.names = FALSE, quote = FALSE)

library(GseaVis)

p1<-gseaNb(object = gsea.re1,
           geneSetID ="GOBP_REGULATION_OF_CELLULAR_SENESCENCE" ,
           # addGene = mygene,
           addPval = T,
           pvalX = 0.75,pvalY = 0.8,
           pCol = 'black',
           pHjust = 0,
           newGsea=F,
           rmPrefix=T)
p2<-gseaNb(object = gsea.re111,
           geneSetID ="REACTOME_CELLULAR_SENESCENCE" ,
           # addGene = mygene,
           addPval = T,
           pvalX = 0.75,pvalY = 0.8,
           pCol = 'black',
           pHjust = 0,
           newGsea=F,
           rmPrefix=T)
p3<-gseaNb(object = gsea.re111,
           geneSetID ="REACTOME_SENESCENCE_ASSOCIATED_SECRETORY_PHENOTYPE_SASP" ,
           # addGene = mygene,
           addPval = T,
           pvalX = 0.75,pvalY = 0.8,
           pCol = 'black',
           pHjust = 0,
           newGsea=F,
           rmPrefix=T)
p4<-gseaNb(object = gsea.re111,
           geneSetID ="REACTOME_DNA_DAMAGE_TELOMERE_STRESS_INDUCED_SENESCENCE" ,
           # addGene = mygene,
           addPval = T,
           pvalX = 0.75,pvalY = 0.8,
           pCol = 'black',
           pHjust = 0,
           newGsea=F,
           rmPrefix=T)

pdf("GSEA1.pdf", width=8, height=10) 

gseaNb(object = gsea.re1,
           geneSetID ="GOBP_REGULATION_OF_CELLULAR_SENESCENCE" ,
           # addGene = mygene,
           addPval = T,
           pvalX = 0.75,pvalY = 0.8,
           pCol = 'black',
           pHjust = 0,
           newGsea=F,
           rmPrefix=T)
dev.off()
pdf("GSEA2.pdf", width=8, height=10)
gseaNb(object = gsea.re111,
           geneSetID ="REACTOME_CELLULAR_SENESCENCE" ,
           # addGene = mygene,
           addPval = T,
           pvalX = 0.75,pvalY = 0.8,
           pCol = 'black',
           pHjust = 0,
           newGsea=F,
           rmPrefix=T)
dev.off()
pdf("GSEA3.pdf", width=8, height=10)
gseaNb(object = gsea.re111,
           geneSetID ="REACTOME_SENESCENCE_ASSOCIATED_SECRETORY_PHENOTYPE_SASP" ,
           # addGene = mygene,
           addPval = T,
           pvalX = 0.75,pvalY = 0.8,
           pCol = 'black',
           pHjust = 0,
           newGsea=F,
           rmPrefix=T)
dev.off()
pdf("GSEA4.pdf", width=8, height=10)
gseaNb(object = gsea.re111,
           geneSetID ="REACTOME_DNA_DAMAGE_TELOMERE_STRESS_INDUCED_SENESCENCE" ,
           # addGene = mygene,
           addPval = T,
           pvalX = 0.75,pvalY = 0.8,
           pCol = 'black',
           pHjust = 0,
           newGsea=F,
           rmPrefix=T)
dev.off()
