# Supplementary material for: Deciphering the impact of senescence in kidney transplant rejection: An integrative machine learning and multi-omics analysis via bulk and single-cell RNA sequencing
Source: PLoS One. 2024 Nov 27;19(11):e0312272. doi: 10.1371/journal.pone.0312272 (PMC11602102; doi:10.1371/journal.pone.0312272)
Supplement: S1 File — (ZIP) [file pone.0312272.s005.zip › RAWDATA_Rscript/step1 DEGs+GSEA+WGCNA+enrichment/Limma.R]

setwd("/Users/xhshen/Desktop/RAW DATA/step1 DEGs+GSEA+WGCNA+enrichment") 
rm(list = ls())

library(GEOquery)
set <- getGEO("GSE21374", destdir = ".", AnnotGPL = F, getGPL = F)
class(set)
class(set[[1]])

rt1 <- pData(set[[1]])
library(tidyverse)
group_list <- ifelse(str_detect(rt1$characteristics_ch1.3, "nonrej"), "nonrej","rej")
group_list

rt1$group <- group_list
rt1$group
rt2 <- rt1 %>% dplyr::select("group")
exp <- exprs(set[[1]])

boxplot(exp, outline=FALSE, notch=T,las=2)
library(limma) 
# exp=normalizeBetweenArrays(exp)
# boxplot(exp, outline=FALSE, notch=T,las=2)

range(exp)
#exp <- log2(exp+1)

identical(rownames(rt2), colnames(exp))

set[[1]]@annotation
#BiocManager::install("hugene10sttranscriptcluster.db")
library(hgu133plus2.db)
ls("package:hgu133plus2.db")
ids <- toTable(hgu133plus2SYMBOL)
length(unique(ids$symbol))
table(ids$symbol)
table(sort(table(ids$symbol)))

library(tidyverse)
exp1 <- as.data.frame(exp)

exp1 <- exp1 %>% 
  mutate(probe_id = rownames(exp1)) %>% 
  inner_join(ids, by = "probe_id") %>% 
  dplyr::select(probe_id, symbol, everything())

exp1 <- exp1[!duplicated(exp1$symbol),]
rownames(exp1) <- exp1$symbol
exp1 <- exp1[,-(1:2)]

save(exp1,rt2,file = "GSE21374.rda")
write.table(exp1, file="EXP.txt", sep="\t", quote=F, row.names=T, col.names=T)
write.table(rt2, file="Group.txt", sep="\t", quote=F, row.names=T, col.names=T)

rm(list = ls())
library(tidyverse)

###limma####
load("GSE21374.rda")
head(exp1)
identical(rownames(rt2),colnames(exp1))

group_list <- factor(rt2$group,levels = c("nonrej","rej"))

library(limma)
design <- model.matrix(~group_list)
design

fit <- lmFit(exp1,design)
### 3.贝叶斯检验
fit2 <- eBayes(fit)
deg <- topTable(fit2, coef = 2, number = Inf)

DEG = na.omit(deg) #differently expressed genes
write.table(DEG, file='DEG1.txt',sep = "\t",row.names = T,col.names = NA,quote = F)
#进行注释 fold change

logFC_cutoff <- 0.5
type1 = (DEG$P.Value < 0.05)&(DEG$logFC < -logFC_cutoff)
type2 = (DEG$P.Value < 0.05)&(DEG$logFC > logFC_cutoff)
DEG$change = ifelse(type1,"DOWN",ifelse(type2,"UP","NOT"))
write.table(DEG, file='DEG.txt',sep = "\t",row.names = T,col.names = NA,quote = F)
table(DEG$change)
