# Supplementary material for: Deciphering the impact of senescence in kidney transplant rejection: An integrative machine learning and multi-omics analysis via bulk and single-cell RNA sequencing
Source: PLoS One. 2024 Nov 27;19(11):e0312272. doi: 10.1371/journal.pone.0312272 (PMC11602102; doi:10.1371/journal.pone.0312272)
Supplement: S1 File — (ZIP) [file pone.0312272.s005.zip › RAWDATA_Rscript/step1 DEGs+GSEA+WGCNA+enrichment/Volcano+PPI.R]

rm(list = ls())
library(ggplot2)
library(ggsci)
library(tidyverse)
library(tidydr)
setwd("/Users/xhshen/Desktop/RAW DATA/step1 DEGs+GSEA+WGCNA+enrichment")
Diff <- read.csv(file = "Diff.csv", row.names = 1)
gene<-read.table("hubgenes.txt")
gene<-gene$V1

ppiLink <- read.table("9606.protein.links.v12.0.txt", header = T, sep = " ")
ppiAnn_fristP <- read.table("9606.protein.info.v12.0.txt", header = F, sep = "\t")[, c(1,2)]
colnames(ppiAnn_fristP) <- c("protein1", "geneName1")
ppiAnn_secondP <- read.table("9606.protein.info.v12.0.txt", header = F, sep = "\t")[, c(1,2)]
colnames(ppiAnn_secondP) <- c("protein2", "geneName2")
ppi_all <- merge(ppiLink, ppiAnn_fristP, by = "protein1") %>% merge(ppiAnn_secondP, by = "protein2")
ppi_all <- ppi_all[,c(4, 5, 3)]
head(ppi_all)
rm(ppiLink, ppiAnn_fristP, ppiAnn_secondP)

adjPval <- 0.05
aflogFC <- 0.5
Significant <- ifelse((Diff$padj<adjPval & abs(Diff$log2FoldChange)>aflogFC), ifelse(Diff$log2FoldChange>aflogFC,"Up","Down"), "Not")


ppi_line <- ppi_all[which(ppi_all$geneName1%in%rownames(Diff[!Significant=="Not",]) & ppi_all$geneName2%in%rownames(Diff[!Significant=="Not",])), ]
ppi_line1<- ppi_all[which(ppi_all$geneName1%in%gene & ppi_all$geneName2%in%gene), ]

line_res <- sapply(as.list(1:nrow(ppi_line)), function(x, Diff, ppi_line){
  index1 <- which(rownames(Diff)==ppi_line$geneName1[x])
  index2 <- which(rownames(Diff)==ppi_line$geneName2[x])
  return(c(Diff$log2FoldChange[index1], -log10(Diff$padj)[index1], Diff$log2FoldChange[index2], -log10(Diff$padj)[index2]))
}, Diff=Diff[!Significant=="Not",], ppi_line=ppi_line)
line_res1 <- sapply(as.list(1:nrow(ppi_line1)), function(x, Diff, ppi_line1){
  indexA <- which(rownames(Diff)==ppi_line1$geneName1[x])
  indexB <- which(rownames(Diff)==ppi_line1$geneName2[x])
  return(c(Diff$log2FoldChange[indexA], -log10(Diff$padj)[indexA], Diff$log2FoldChange[indexB], -log10(Diff$padj)[indexB]))
}, Diff=Diff[!Significant=="Not",], ppi_line=ppi_line1)

ppi_all <- ppi_all[ppi_all$geneName1 %in% rownames(Diff)[!Significant=="Not"],]
DC <- as.data.frame(table(ppi_all$geneName1))
rownames(DC) <- DC$Var1
DCnum <- ifelse(rownames(Diff) %in% rownames(DC), 1, 0)
DCnum[which(rownames(Diff) %in% rownames(DC))] <- (DC[rownames(Diff)[which(rownames(Diff) %in% rownames(DC))], ])[,2]
Diff$DCscore <- DCnum
Diff$DCscore <- (Diff$DCscore/max(Diff$DCscore))*3
#write.csv(Diff, "Diff_result.csv", row.names = T)  

for_label <- Diff[!Significant=="Not",]
for_label<-subset(for_label,rownames(for_label) %in% gene)
# for_label <- for_label[abs(for_label$log2FoldChange) > 1,] 
# for_label <- for_label[order(for_label$DCscore, decreasing = T)[1:20],]  
for_label$hubGene <- rownames(for_label)
Diff$hubGene <- rownames(Diff)

rownames(line_res) <- c("x", "y", "xend", "yend")
line_res <- t(line_res)%>%as.data.frame()
line_res$combined_score <- (ppi_line$combined_score/max(ppi_line$combined_score))*0.5
rownames(line_res1) <- c("x", "y", "xend", "yend")
line_res1 <- t(line_res1)%>%as.data.frame()
line_res1$combined_score <- (ppi_line1$combined_score/max(ppi_line1$combined_score))*0.5

p  <-  ggplot(Diff, aes(log2FoldChange, -log10(padj)))
p <- p+geom_segment(data=line_res, aes(x=x, y=y, xend=xend, yend=yend), color="yellow3", size=0.3, alpha=0.1)
p <- p+
  geom_point(aes(col=Significant, size=DCscore))+
  scale_color_manual(values=c(ggsci::pal_nejm()(2)[2], "#838B8B", ggsci::pal_nejm()(2)[1]))+
  labs(title = " ")+
  theme(plot.title = element_text(size = 16, hjust = 0.5, face = "bold"))+
  geom_hline(aes(yintercept=-log10(adjPval)), colour="black", linetype="twodash",size=0.5)+
  geom_vline(aes(xintercept=aflogFC), colour="black", linetype="twodash",size=0.5)+
  geom_vline(aes(xintercept=-aflogFC), colour="black", linetype="twodash",size=0.5)+
  theme_dr(xlength = 0.1, ylength = 0.1) + theme(panel.grid=element_blank())+
  scale_size(range = c(0.5, 5))+
  ggrepel::geom_text_repel(
    aes(label = hubGene),
    data = for_label,
    color="black",
    #label.size =0.01, 
    #max.overlaps = Inf,
    size = 2.5,
    force = 10
  )
p
