# Supplementary material for: Deciphering the impact of senescence in kidney transplant rejection: An integrative machine learning and multi-omics analysis via bulk and single-cell RNA sequencing
Source: PLoS One. 2024 Nov 27;19(11):e0312272. doi: 10.1371/journal.pone.0312272 (PMC11602102; doi:10.1371/journal.pone.0312272)
Supplement: S1 File — (ZIP) [file pone.0312272.s005.zip › RAWDATA_Rscript/step1 DEGs+GSEA+WGCNA+enrichment/GOnKEGG.R]

rm(list = ls())
options(stringsAsFactors = F)
library(tidyverse)
library("clusterProfiler")
library ("org.Hs.eg.db")
library("enrichplot")
library("GOplot")
setwd("/Users/xhshen/Desktop/RAW DATA/step1 DEGs+GSEA+WGCNA+enrichment")
sig_RNA <- read.table("DEG_logFC0.5.txt",header = T)
sig_RNA$SYMBOL<-rownames(sig_RNA)
gnames <- read.table("hubgenes.txt")
sig_RNA <- subset(sig_RNA, sig_RNA$SYMBOL %in% gnames$V1)

head(sig_RNA)

gene.df <- bitr(sig_RNA$SYMBOL,
                fromType = "SYMBOL",
                toType = c("ENTREZID"),
                OrgDb = org.Hs.eg.db)
head(gene.df)

Enrich <- gene.df %>%
  inner_join(sig_RNA, by = "SYMBOL")
head(Enrich)

Enrichment <- Enrich %>%
  as.data.frame()%>%
  dplyr::select(SYMBOL,ENTREZID,logFC)

Enrichment <- Enrichment[!duplicated(Enrichment[,1]),]
gene <- Enrichment$ENTREZID


ego <- enrichGO(gene = gene,
                OrgDb = org.Hs.eg.db,
                pvalueCutoff =0.05,
                qvalueCutoff = 0.05,
                ont="all",
                readable =T)
kk <- enrichKEGG(gene = gene,
                 organism = "hsa",
                 pvalueCutoff =0.05,
                 qvalueCutoff =0.05)

write.table(kk@result,"kk.txt",sep = "\t",quote = F,row.names = F)
write.table(ego@result,"ego.txt",sep = "\t",quote = F,row.names = F)

data0=kk@result
data_new <- data0[,c(2,1)]

data_new$gene_num.min <- 0
data_new$gene_num.max <- as.numeric(strsplit(data0$BgRatio[1], "/")[[1]][2])
data_new$gene_num.rich <- as.numeric(unlist(lapply(data0$BgRatio, 
                                                   function(x) strsplit(x,"/")[[1]][1])))

data_new$"-log10Pvalue" <- -log10(data0$pvalue)


ratio <- runif(nrow(data0),0,1)

rich_gene_num <- as.numeric(unlist(lapply(data0$GeneRatio,
                                          function(x) strsplit(x,"/")[[1]][1])))
data_new$up.regulated <- round(rich_gene_num*ratio)
data_new$down.regulated <- rich_gene_num - data_new$up.regulated

data_new$rich.factor <- rich_gene_num/12
colnames(data_new)[c(1,2)] <- c("id", "category")


dat <- read.csv("go_input.csv")
rownames(dat)<-dat$id
colnames(dat)<-colnames(data_new)
dat$id <- factor(rownames(dat), levels = rownames(dat))

head(dat)
###########GO###############
library(circlize)
library(grid)
library(graphics)
library(ComplexHeatmap)
pdf("circ_go.pdf",width = 8,height=8)
circle_size = unit(1, 'snpc')
circos.par(gap.degree = 0.5, start.degree = 90)
dat$gene_num.max <- 500
plot_data <- dat[c('id', 'gene_num.min', 'gene_num.max')] 
ko_color <- c(rep('#F7CC13',6), rep('#954572',5), rep('#5caab3',5)) #各二级分类的颜色和数目

circos.genomicInitialize(plot_data, plotType = NULL, major.by = 1) 
circos.track(
  ylim = c(0, 1), track.height = 0.05, bg.border = NA, bg.col = ko_color,  
  panel.fun = function(x, y) {
    ylim = get.cell.meta.data('ycenter')  
    xlim = get.cell.meta.data('xcenter')
    sector.name = get.cell.meta.data('sector.index')  
    circos.axis(h = 'top', labels.cex = 0.4, labels.niceFacing = FALSE) 
    circos.text(xlim, ylim, sector.name, cex = 0.4, niceFacing = FALSE)  
  } )

plot_data <- dat[c('id', 'gene_num.min', 'gene_num.rich', '-log10Pvalue')]  
label_data <- dat['gene_num.rich']  
p_max <- round(max(dat$'-log10Pvalue')) + 1  
colorsChoice <- colorRampPalette(c('#FF906F', '#861D30'))  
color_assign <- colorRamp2(breaks = 0:p_max, col = colorsChoice(p_max + 1))

circos.genomicTrackPlotRegion(
  plot_data, track.height = 0.08, bg.border = NA, stack = TRUE,  
  panel.fun = function(region, value, ...) {
    circos.genomicRect(region, value, col = color_assign(value[[1]]), border = NA, ...)  
    ylim = get.cell.meta.data('ycenter')  
    xlim = label_data[get.cell.meta.data('sector.index'),1] / 2
    sector.name = label_data[get.cell.meta.data('sector.index'),1]
    circos.text(xlim, ylim, sector.name, cex = 0.4, niceFacing = FALSE)  
  } )

dat$all.regulated <- dat$up.regulated + dat$down.regulated
dat$up.proportion <- dat$up.regulated / dat$all.regulated
dat$down.proportion <- dat$down.regulated / dat$all.regulated

dat$up <- dat$up.proportion * dat$gene_num.max
plot_data_up <- dat[c('id', 'gene_num.min', 'up')]
names(plot_data_up) <- c('id', 'start', 'end')
plot_data_up$type <- 1  

dat$down <- dat$down.proportion * dat$gene_num.max + dat$up
plot_data_down <- dat[c('id', 'up', 'down')]
names(plot_data_down) <- c('id', 'start', 'end')
plot_data_down$type <- 2  

plot_data <- rbind(plot_data_up, plot_data_down)
label_data <- dat[c('up', 'down', 'up.regulated', 'down.regulated')]
color_assign <- colorRamp2(breaks = c(1, 2), col = c('#D12c14', '#087fc4'))

circos.genomicTrackPlotRegion(
  plot_data, track.height = 0.08, bg.border = NA, stack = TRUE,
  panel.fun = function(region, value, ...) {
    circos.genomicRect(region, value, col = color_assign(value[[1]]), border = NA, ...)  
    ylim = get.cell.meta.data('cell.bottom.radius') - 0.5 
    xlim = label_data[get.cell.meta.data('sector.index'),1] / 2
    sector.name = label_data[get.cell.meta.data('sector.index'),3]
    circos.text(xlim, ylim, sector.name, cex = 0.4, niceFacing = FALSE)  
    xlim = (label_data[get.cell.meta.data('sector.index'),2]+label_data[get.cell.meta.data('sector.index'),1]) / 2
    sector.name = label_data[get.cell.meta.data('sector.index'),4]
    circos.text(xlim, ylim, sector.name, cex = 0.4, niceFacing = FALSE)  
  } )


plot_data <- dat[c('id', 'gene_num.min', 'gene_num.max', 'rich.factor')] 
label_data <- dat['category']  
color_assign <- c('BP' = '#F7CC13', 'CC' = '#954572', 'MF' = '#5caab3')#各二级分类的名称和颜色
circos.genomicTrack(
  plot_data, ylim = c(0, 1), track.height = 0.3, bg.col = 'gray95', bg.border = NA,  
  panel.fun = function(region, value, ...) {
    sector.name = get.cell.meta.data('sector.index')  
    circos.genomicRect(region, value, col = color_assign[label_data[sector.name,1]], border = NA, ytop.column = 1, ybottom = 0, ...)  
    circos.lines(c(0, max(region)), c(0.5, 0.5), col = 'gray', lwd = 0.3)  
  } )

category_legend <- Legend(
  labels = c('BP', 'CC', 'MF'),#各二级分类的名称
  type = 'points', pch = NA, background = c('#F7CC13', '#954572', '#5caab3'), #各二级分类的颜色
  labels_gp = gpar(fontsize = 8), grid_height = unit(0.5, 'cm'), grid_width = unit(0.5, 'cm'))
updown_legend <- Legend(
  labels = c('Up-regulated', 'Down-regulated'), 
  type = 'points', pch = NA, background = c('#D12c14', '#087fc4'), 
  labels_gp = gpar(fontsize = 8), grid_height = unit(0.5, 'cm'), grid_width = unit(0.5, 'cm'))
pvalue_legend <- Legend(
  col_fun = colorRamp2(round(seq(0, p_max, length.out = 6), 0), 
                       colorRampPalette(c('#FF906F', '#861D30'))(6)),
  legend_height = unit(3, 'cm'), labels_gp = gpar(fontsize = 8), 
  title_gp = gpar(fontsize = 9), title_position = 'topleft', title = '-Log10(Pvalue)')
lgd_list_vertical <- packLegend(category_legend, updown_legend, pvalue_legend)
grid.draw(lgd_list_vertical)
circos.clear()
dev.off()

#############KEGG############

pdf("circ_kegg.pdf",width = 8,height=8)
circle_size = unit(1, 'snpc')
circos.par(gap.degree = 0.5, start.degree = 90)
dat <- na.omit(dat)
dat$gene_num.max<-500
plot_data <- dat[c('id', 'gene_num.min', 'gene_num.max')] 
ko_color <- c(rep('#F7CC13',16)) #各二级分类的颜色和数目

circos.genomicInitialize(plot_data, plotType = NULL, major.by = 1) 
circos.track(
  ylim = c(0, 1), track.height = 0.05, bg.border = NA, bg.col = ko_color,  
  panel.fun = function(x, y) {
    ylim = get.cell.meta.data('ycenter')  
    xlim = get.cell.meta.data('xcenter')
    sector.name = get.cell.meta.data('sector.index')  
    circos.axis(h = 'top', labels.cex = 0.4, labels.niceFacing = FALSE) 
    circos.text(xlim, ylim, sector.name, cex = 0.4, niceFacing = FALSE)  
  } )
# circos.clear()
# dev.off()

# pdf("circ.pdf",width = 15,height=15)
plot_data <- dat[c('id', 'gene_num.min', 'gene_num.rich', '-log10Pvalue')]  
label_data <- dat['gene_num.rich']  
p_max <- round(max(dat$'-log10Pvalue')) + 1  
colorsChoice <- colorRampPalette(c('#FF906F', '#861D30'))  
color_assign <- colorRamp2(breaks = 0:p_max, col = colorsChoice(p_max + 1))

circos.genomicTrackPlotRegion(
  plot_data, track.height = 0.08, bg.border = NA, stack = TRUE,  
  panel.fun = function(region, value, ...) {
    circos.genomicRect(region, value, col = color_assign(value[[1]]), border = NA, ...)  
    ylim = get.cell.meta.data('ycenter')  
    xlim = label_data[get.cell.meta.data('sector.index'),1] / 2
    sector.name = label_data[get.cell.meta.data('sector.index'),1]
    circos.text(xlim, ylim, sector.name, cex = 0.4, niceFacing = FALSE)  
  } )


dat$all.regulated <- dat$up.regulated + dat$down.regulated
dat$up.proportion <- dat$up.regulated / dat$all.regulated
dat$down.proportion <- dat$down.regulated / dat$all.regulated

dat$up <- dat$up.proportion * dat$gene_num.max
plot_data_up <- dat[c('id', 'gene_num.min', 'up')]
names(plot_data_up) <- c('id', 'start', 'end')
plot_data_up$type <- 1  

dat$down <- dat$down.proportion * dat$gene_num.max + dat$up
plot_data_down <- dat[c('id', 'up', 'down')]
names(plot_data_down) <- c('id', 'start', 'end')
plot_data_down$type <- 2  

plot_data <- rbind(plot_data_up, plot_data_down)
label_data <- dat[c('up', 'down', 'up.regulated', 'down.regulated')]
color_assign <- colorRamp2(breaks = c(1, 2), col = c('#D12c14', '#087fc4'))

circos.genomicTrackPlotRegion(
  plot_data, track.height = 0.08, bg.border = NA, stack = TRUE,
  panel.fun = function(region, value, ...) {
    circos.genomicRect(region, value, col = color_assign(value[[1]]), border = NA, ...)  
    ylim = get.cell.meta.data('cell.bottom.radius') - 0.5 
    xlim = label_data[get.cell.meta.data('sector.index'),1] / 2
    sector.name = label_data[get.cell.meta.data('sector.index'),3]
    circos.text(xlim, ylim, sector.name, cex = 0.4, niceFacing = FALSE)  
    xlim = (label_data[get.cell.meta.data('sector.index'),2]+label_data[get.cell.meta.data('sector.index'),1]) / 2
    sector.name = label_data[get.cell.meta.data('sector.index'),4]
    circos.text(xlim, ylim, sector.name, cex = 0.4, niceFacing = FALSE)  
  } )


plot_data <- dat[c('id', 'gene_num.min', 'gene_num.max', 'rich.factor')] 
label_data <- dat['category']  
color_assign <- c('#F7CC13')#各二级分类的名称和颜色
circos.genomicTrack(
  plot_data, ylim = c(0, 1), track.height = 0.3, bg.col = 'gray95', bg.border = NA,  
  panel.fun = function(region, value, ...) {
    sector.name = get.cell.meta.data('sector.index')  
    circos.genomicRect(region, value, col = '#5caab3', border = NA, ytop.column = 1, ybottom = 0, ...)  
    circos.lines(c(0, max(region)), c(0.5, 0.5), col = 'gray', lwd = 0.3)  
  } )

# category_legend <- Legend(
#   labels = c('BP', 'CC', 'MF'),#各二级分类的名称
#   type = 'points', pch = NA, background = c('#F7CC13', '#954572', '#5caab3'), #各二级分类的颜色
#   labels_gp = gpar(fontsize = 8), grid_height = unit(0.5, 'cm'), grid_width = unit(0.5, 'cm'))
updown_legend <- Legend(
  labels = c('Up-regulated', 'Down-regulated'), 
  type = 'points', pch = NA, background = c('#D12c14', '#087fc4'), 
  labels_gp = gpar(fontsize = 8), grid_height = unit(0.5, 'cm'), grid_width = unit(0.5, 'cm'))
pvalue_legend <- Legend(
  col_fun = colorRamp2(round(seq(0, p_max, length.out = 6), 0), 
                       colorRampPalette(c('#FF906F', '#861D30'))(6)),
  legend_height = unit(3, 'cm'), labels_gp = gpar(fontsize = 8), 
  title_gp = gpar(fontsize = 9), title_position = 'topleft', title = '-Log10(Pvalue)')
lgd_list_vertical <- packLegend(updown_legend, pvalue_legend)
grid.draw(lgd_list_vertical)
circos.clear()
dev.off()
