# Supplementary material for: Deciphering the impact of senescence in kidney transplant rejection: An integrative machine learning and multi-omics analysis via bulk and single-cell RNA sequencing
Source: PLoS One. 2024 Nov 27;19(11):e0312272. doi: 10.1371/journal.pone.0312272 (PMC11602102; doi:10.1371/journal.pone.0312272)
Supplement: S1 File — (ZIP) [file pone.0312272.s005.zip › RAWDATA_Rscript/step2 SVM+RF+validation/neuralDiagnostic12.randomForest.R]

#install.packages("randomForest")
rm(list = ls())
setwd("/Users/xhshen/Desktop/RAW DATA/step2 SVM+RF+validation")
library(randomForest)
data<-read.csv("SVM_input.csv",row.names = 1)

group<-as.numeric(data$group)   
data <- subset(data,select = -group)

rf=randomForest(as.factor(group)~., data=data, ntree=500)
optionTrees=which.min(rf$err.rate[,1])
optionTrees
rf2=randomForest(as.factor(group)~., data=data, ntree=optionTrees)

pdf(file="forest.pdf", width=6, height=6)
plot(rf, main="Random forest", lwd=2)
abline(v=optionTrees,lty="dashed")
dev.off()

importance=importance(x=rf2)

pdf(file="geneImportance.pdf", width=6.2, height=7)
varImpPlot(rf2, main="")
abline(v=3,lty="dashed")
dev.off()

rfGenes=importance[order(importance[,"MeanDecreaseGini"], decreasing = TRUE),]
rfGenes=names(rfGenes[rfGenes>3])
write.table(rfGenes, file="rfGenes.txt", sep="\t", quote=F, col.names=F, row.names=F)

sigExp=t(data[,rfGenes])
sigExpOut=rbind(ID=colnames(sigExp),sigExp)
write.table(sigExpOut, file="rfGeneExp.txt", sep="\t", quote=F, col.names=F)
