# Supplementary material for: Deciphering the impact of senescence in kidney transplant rejection: An integrative machine learning and multi-omics analysis via bulk and single-cell RNA sequencing
Source: PLoS One. 2024 Nov 27;19(11):e0312272. doi: 10.1371/journal.pone.0312272 (PMC11602102; doi:10.1371/journal.pone.0312272)
Supplement: S1 File — (ZIP) [file pone.0312272.s005.zip › RAWDATA_Rscript/step2 SVM+RF+validation/SVM.R]

##BiocManager::install("sigFeature")
rm(list = ls())
setwd("/Users/xhshen/Desktop/RAW DATA/step2 SVM+RF+validation")
a <- read.csv("SVM_input.csv",row.names = 1)
library(tidyverse)
library(glmnet)
source('msvmRFE.R')
library(VennDiagram)
library(sigFeature)
library(e1071)
library(caret)
library(randomForest)
input <- a

svmRFE(input, k = 5, halve.above = 100) 
nfold = 5
nrows = nrow(input)
folds = rep(1:nfold, len=nrows)[sample(nrows)]
folds = lapply(1:nfold, function(x) which(folds == x))
results = lapply(folds, svmRFE.wrap, input, k=5, halve.above=100) 
top.features = WriteFeatures(results, input, save=F) 
head(top.features)

write.csv(top.features,"feature_svm.csv")

featsweep = lapply(1:33, FeatSweep.wrap, results, input) 
featsweep

save(featsweep,file = "featsweep.RData")

no.info = min(prop.table(table(input[,1])))
errors = sapply(featsweep, function(x) ifelse(is.null(x), NA, x$error))

dev.new(width=4, height=4, bg='white')
pdf("B_svm-error.pdf",width = 5,height = 5)
PlotErrors(errors, no.info=no.info) 

dev.off()

dev.new(width=4, height=4, bg='white')
pdf("B_svm-accuracy.pdf",width = 5,height = 5)
Plotaccuracy(1-errors,no.info=no.info) 
dev.off()

which.min(errors) 
top<-top.features[1:which.min(errors), "FeatureName"]
write.csv(top,"top.csv")
