# Supplementary material for: Deciphering the impact of senescence in kidney transplant rejection: An integrative machine learning and multi-omics analysis via bulk and single-cell RNA sequencing
Source: PLoS One. 2024 Nov 27;19(11):e0312272. doi: 10.1371/journal.pone.0312272 (PMC11602102; doi:10.1371/journal.pone.0312272)
Supplement: S1 File — (ZIP) [file pone.0312272.s005.zip › RAWDATA_Rscript/step2 SVM+RF+validation/chromplot.R]

rm(list=ls())
setwd("/Users/xhshen/Desktop/RAW DATA/step2 SVM+RF+validation")
library(tidyverse)

DEG <- data.table::fread("DEG_logFC0.5.txt", data.table = F)
rownames(DEG)<- DEG$V1
DEG$V1<-NULL

library (RCircos)
library (magrittr)
library(rtracklayer)

genes <- data.table:: fread("MLgene13.txt", data.table = F,header = F) 
genes<-genes$V1
gene_pos <- import("Homo_sapiens.GRCh38.110.chr.gtf")
gene_po<-as.data.frame(gene_pos)
gene_po<-filter (gene_po, type =="gene") %>%
  dplyr::select (seqnames, start, end, gene_name)
gene_pos<- filter (gene_po,gene_name %in% genes)


DEG <- DEG [gene_pos$gene_name,]

gene_pos $gene_dot <- DEG$logFC
gene_pos$seqnames=paste0("chr", gene_pos$seqnames)
(data ("UCSC.HG38.Human.CytoBandIdeogram"))
pdf(file="chrom.pdf", height=5, width=5)
RCircos.Set.Core.Components(UCSC.HG38.Human.CytoBandIdeogram,
                           chr.exclude = NULL,
                           tracks.inside = 3,
                           tracks.outside = 0)
RCircos.Set.Plot.Area()

RCircos.Chromosome.Ideogram.Plot()

params <- RCircos.Get.Plot.Parameters ()
params$track.background <-"grey"
RCircos.Reset.Plot.Parameters(params)

RCircos.Scatter.Plot(gene_pos,
                    data.col = 5,
                    by.fold= 0.5,
                    track.num = 1,
                    side = "in")

RCircos.Gene.Connector.Plot(genomic.data = gene_pos,
                           track.num = 2,
                           side = "in")

RCircos.Gene.Name.Plot(gene_pos,
                      name.col = 4,
                      track.num = 3,
                      side = "in")
dev.off()
