# Supplementary material for: Deciphering the impact of senescence in kidney transplant rejection: An integrative machine learning and multi-omics analysis via bulk and single-cell RNA sequencing
Source: PLoS One. 2024 Nov 27;19(11):e0312272. doi: 10.1371/journal.pone.0312272 (PMC11602102; doi:10.1371/journal.pone.0312272)
Supplement: S1 File — (ZIP) [file pone.0312272.s005.zip › RAWDATA_Rscript/step4 Multiple ML/model.R]

rm(list=ls())
setwd("/Users/xhshen/Desktop/RAW DATA/step4 Multiple ML")

library(caret)
library(DALEX)
library(ggplot2)
library(randomForest)
library(kernlab)
library(xgboost)
library(pROC)

set.seed(734)
data=read.csv("GSE15296_batched.csv", row.names=1)
names(data)[1] <- "Type"
data$Type <- as.character(data$Type) 
data$Type[data$Type == "0"] <- "Control"
data$Type[data$Type == "1"] <- "Rejection"
data$Type <- as.factor(data$Type)

inTrain<-createDataPartition(y=data$Type, p=0.7, list=F)
train<-data[inTrain,]
test<-data[-inTrain,]


control=trainControl(method="repeatedcv", number=5, savePredictions=TRUE)
mod_rf = train(Type ~ ., data = train, method='rf', trControl = control)

mod_svm=train(Type ~., data = train, method = "svmRadial", prob.model=TRUE, trControl=control)

mod_xgb=train(Type ~., data = train, method = "xgbDART", trControl=control)

mod_glm=train(Type ~., data = train, method = "glm", family="binomial", trControl=control)

p_fun=function(object, newdata){
  predict(object, newdata=newdata, type="prob")[,2]
}
yTest=ifelse(data$Type=="Control", 0, 1)

explainer_rf=explain(mod_rf, label = "RF",
                     data = data, y = yTest,
                     predict_function = p_fun,
                     verbose = FALSE)
mp_rf=model_performance(explainer_rf)

explainer_svm=explain(mod_svm, label = "SVM",
                      data = data, y = yTest,
                      predict_function = p_fun,
                      verbose = FALSE)
mp_svm=model_performance(explainer_svm)

explainer_xgb=explain(mod_xgb, label = "XGB",
                      data = data, y = yTest,
                      predict_function = p_fun,
                      verbose = FALSE)
mp_xgb=model_performance(explainer_xgb)

explainer_glm=explain(mod_glm, label = "GLM",
                      data = data, y = yTest,
                      predict_function = p_fun,
                      verbose = FALSE)
mp_glm=model_performance(explainer_glm)


pdf(file="residual1.pdf", width=7, height=6)
p1 <- plot(mp_rf, mp_svm, mp_xgb, mp_glm)
print(p1)
dev.off()

pdf(file="boxplot.pdf", width=7, height=6)
p2 <- plot(mp_rf, mp_svm, mp_xgb, mp_glm, geom = "boxplot")
print(p2)
dev.off()


pred1=predict(mod_rf, newdata=data, type="prob")
pred2=predict(mod_svm, newdata=data, type="prob")
pred3=predict(mod_xgb, newdata=data, type="prob")
pred4=predict(mod_glm, newdata=data, type="prob")
roc1=roc(yTest, as.numeric(pred1[,2]), smooth = TRUE)
roc2=roc(yTest, as.numeric(pred2[,2]), smooth = TRUE)
roc3=roc(yTest, as.numeric(pred3[,2]), smooth = TRUE)
roc4=roc(yTest, as.numeric(pred4[,2]), smooth = TRUE)
x1 <- roc1$auc
x2 <- roc2$auc
x3 <- roc3$auc
x4 <- roc4$auc

print(c(x1,x2,x3,x4))


importance_rf<-variable_importance(
  explainer_rf,
  loss_function = loss_root_mean_square
)
importance_svm<-variable_importance(
  explainer_svm,
  loss_function = loss_root_mean_square
)
importance_glm<-variable_importance(
  explainer_glm,
  loss_function = loss_root_mean_square
)
importance_xgb<-variable_importance(
  explainer_xgb,
  loss_function = loss_root_mean_square
)

pdf(file="importance.pdf", width=7, height=7)
plot(importance_rf[c(1, 3:9),])
dev.off()

geneNum=5     
write.table(importance_rf[(ncol(data)-geneNum+2):(ncol(data)+1),], file="importanceGene.RF.txt", sep="\t", quote=F, row.names=F)
write.table(importance_svm[(ncol(data)-geneNum+2):(ncol(data)+1),], file="importanceGene.SVM.txt", sep="\t", quote=F, row.names=F)
write.table(importance_xgb[(ncol(data)-geneNum+2):(ncol(data)+1),], file="importanceGene.XGB.txt", sep="\t", quote=F, row.names=F)
write.table(importance_glm[(ncol(data)-geneNum+2):(ncol(data)+1),], file="importanceGene.GLM.txt", sep="\t", quote=F, row.names=F)


valset1<-read.csv("GSE14067_batched.csv",row.names = 1)
yTestv1=ifelse(valset1$group=="0", 0, 1)
predv1=predict(mod_rf, newdata=valset1, type="prob")
rocv1=roc(yTestv1, as.numeric(predv1[,2]), smooth = F)
xv1 <- rocv1$auc


pdf(file="ROC.pdf", width=5, height=5)
plot(roc1, print.auc=FALSE, legacy.axes=TRUE, main="", col="#7876B1")
plot(roc2, print.auc=FALSE, legacy.axes=TRUE, main="", col="#EE4C97", add=TRUE)
plot(roc3, print.auc=FALSE, legacy.axes=TRUE, main="", col="#20854E", add=TRUE)
plot(roc4, print.auc=FALSE, legacy.axes=TRUE, main="", col="#E18727", add=TRUE)


legend_x <- c(sprintf("RF    (AUC = %.3f)", x1), 
              sprintf("SVM (AUC = %.3f)", x2),
              sprintf("XGB (AUC = %.3f)", x3), 
              sprintf("GLM (AUC = %.3f)", x4))
colors <- c("#7876B1", "#EE4C97", "#20854E", "#E18727")

legend('bottomright', legend = legend_x, col = colors, lwd = 2, bty = 'n', cex = 0.8)

title(main = "ROC Curves Comparison",line = 2.5)
dev.off()


pdf(file="ROC_val1.pdf", width=5, height=5)
plot(rocv1, print.auc=F, legacy.axes=T, main="",col="#7876B1",auc.polygon=TRUE,auc.polygon.col="#f3edfd")

legend_x <- c(sprintf("AUC = %.3f", xv1))
colors <- "#7876B1"

legend('bottomright', legend = legend_x, col = colors, lwd = 2, bty = 'n', cex = 0.8)

title(main = "GSE14067",line = 2.5)
dev.off()
