# Supplementary material for: Deciphering the impact of senescence in kidney transplant rejection: An integrative machine learning and multi-omics analysis via bulk and single-cell RNA sequencing
Source: PLoS One. 2024 Nov 27;19(11):e0312272. doi: 10.1371/journal.pone.0312272 (PMC11602102; doi:10.1371/journal.pone.0312272)
Supplement: S1 File — (ZIP) [file pone.0312272.s005.zip › RAWDATA_Rscript/step4 Multiple ML/nomo.R]

rm(list = ls())
setwd("/Users/xhshen/Desktop/RAW DATA/step4 Multiple ML")
library(tidyverse)
rt <- read.csv("GSE15296_batched.csv", row.names = 1, header = T)

library(rms)
library(regplot)
colnames(rt)
ddist <- datadist(rt)
options(datadist = "ddist") 

fit <- lrm(Rejection_Status~IL2RB+TNFSF13B+C1QA+IL15, data=rt, x=T, y=T)

pdf("nomo.pdf",width = 12,height = 8)
a<-regplot(fit, plots=c("density","spikes"), 
        observation=T, title="Rejection Prediciton Nomogram", clickable=T, points=T,droplines=T,showP = T,
        odds=F,interval="confidence",
        dencol="#a0ccf0",boxcol="#6b543f")
print(a)
dev.off()


Cindex <- rcorrcens(Rejection_Status~predict(fit), data = rt)
Cindex

library(pROC)  
pdf("ROC_nomo.pdf")
gfit <- roc(Rejection_Status~predict(fit), data = rt)
plot(gfit,
     print.auc=TRUE,  
     main = "ROC CURVE of Nomogram",  
     col= "blue",  
     print.thres.col="black",   
     identity.col="blue", 
     auc.polygon=TRUE,auc.polygon.col="#a0ccf0",
     identity.lty=1,identity.lwd=1,legacy.axes=TRUE)
dev.off()

pdf("Calibration plot.pdf")
cal <- calibrate(fit,method="boot", B=1000)
plot(cal,
     xlab="Nomogram-predicted probability of nonadherence",
     ylab="Actual diagnosed nonadherence (proportion)",
     sub=F)
dev.off()
