# Supplementary material for: Deciphering the impact of senescence in kidney transplant rejection: An integrative machine learning and multi-omics analysis via bulk and single-cell RNA sequencing
Source: PLoS One. 2024 Nov 27;19(11):e0312272. doi: 10.1371/journal.pone.0312272 (PMC11602102; doi:10.1371/journal.pone.0312272)
Supplement: S1 File — (ZIP) [file pone.0312272.s005.zip › RAWDATA_Rscript/step3 Consensus Clustering+GSVA/GSVA.R]

remove(list = ls())
setwd("/Users/xhshen/Desktop/RAW DATA/step2 SVM+RF+validation")

input <- read.csv("EXP.txt", sep="\t",
                    header=T, row.names = 1, check.names=F)
exp <- as.matrix(input)

# if(!"XML"%in%installed.packages())
#   install.packages("XML", type = "binary")
library(GSEABase)
library(GSVA)

geneset <- getGmt("aging-genesets.v2023.2.Hs.gmt")
# geneset <- getGmt("h.all.v2023.1.Hs.symbols.gmt")

es.max <- gsva(exp, geneset,
               mx.diff=FALSE, verbose=FALSE,
               parallel.sz=1)

head(es.max[1:10,1:2])

write.table(es.max, file="gsva_aging.txt",sep="\t",quote=F,row.names = T)
# write.table(es.max, file="gsva_hallmark.txt",sep="\t",quote=F,row.names = T)

# load("cluster_list.Rda")
cluster = read.csv("cluster.csv",row.names = 1)
cluster=data.frame(id = row.names(cluster), cluster)
c1 <- rownames(cluster[cluster$cluster == "C1", ])
k1 = row.names(cluster) %in% c1
group_list = ifelse(k1,"C1","C2")
group_list = factor(group_list,levels = c("C1","C2"))
table(group_list)
design <- model.matrix(~0+factor(group_list))
colnames(design) <- levels(factor(group_list))
rownames(design) <- rownames(cluster)
design
library(limma)
contrast.matrix<-makeContrasts("C1-C2",
                               levels = design)
contrast.matrix

fit <- lmFit(es.max,design)
fit2 <- contrasts.fit(fit, contrast.matrix)
fit2 <- eBayes(fit2)

res <- decideTests(fit2, p.value=0.05)
summary(res)

tmp <- topTable(fit2,
                number = 50)

DEG <- na.omit(tmp)
head(DEG[1:4,])

# write.table(DEG, file="gsva_hallmark_deg.txt",sep="\t",quote=F,row.names = T)

# save(DEG, group_list, file = "gsva_hallmark_deg.Rda")

# write.table(DEG, file="gsva_aging_deg.txt",sep="\t", quote=F,row.names = T)

# save(DEG, group_list, file = "gsva_aging_deg.Rda")


DEG_sig <- DEG[DEG$adj.P.Val<0.05 & abs(DEG$logFC) > 0.22,]
dat <- es.max[match(rownames(DEG_sig),rownames(es.max)),]
write.table(dat, file="gsva_logFC_hallmark.txt",sep="\t",quote=F,row.names = T)
# write.table(dat, file="gsva_logFC_aging.txt",sep="\t",quote=F,row.names = T)
annotation_col <- data.frame(group_list)
rownames(annotation_col) <- rownames(cluster)

dat_sorted <- dat[, order(annotation_col$group_list)]
Cluster <- annotation_col[order(annotation_col$group_list), ]
Cluster <- as.data.frame(Cluster)
stdat<-as.data.frame(dat_sorted)
rownames(Cluster)<-colnames(stdat)


pheatmap::pheatmap(dat_sorted,
                   cluster_rows = T, 
                   cluster_cols = F, 
                   width =15,
                   height = 10,
                   border_color = NA,
                   annotation_col = Cluster,
                   show_colnames = F,
                   scale = "row",
                   color = colorRampPalette(c("#0b7fc4", "#ffffff","#e40a04"))(100),
                   filename = 'GSVA_hallmark_heatmap.pdf'  #
)

# pheatmap::pheatmap(dat_sorted,
#             cluster_rows = T, 
#             cluster_cols = F, 
#             width = 30,
#             height = 10,
#             annotation_col = Cluster,
#             show_colnames = F,
#             scale = "row",
#             color = colorRampPalette(c("#002cff", "#ffffff","#ff0000"))(100),
#             filename = 'GSVA_hallmark_heatmap.png'  #
# )

library(tidyverse)
library(ggplot2)
library(ggpubr)
df<-as.data.frame(t(dat))
sample<-rownames(df)
group<-cluster$cluster
df<-cbind(sample,df)
df<-cbind(group,df)
df<-gather(df, key=Pathways,value=value,-c(group,sample))
pdf("boxplt_aging.pdf",width = 4,height = 8)
ggboxplot(df, x = "Pathways", y = "value", orientation = "horizontal",
          fill = "group", color = "group",
          palette = c("#63d6dd","#ef978d"))+
  stat_compare_means(aes(group = group),
                     # method = "wilcox.test",
                     label = "p.signif",
                     symnum.args=list(cutpoints = c(0, 0.001, 0.01, 0.05, 1),
                                      symbols = c("***", "**", "*", "ns")))+
  theme(panel.background = element_rect(fill = "white"),
        panel.grid.major.y =element_line(color = "grey90", linewidth = 1),
        text = element_text(size=10),
        axis.text.y = element_blank(),
        axis.title.y = element_blank(),
        axis.line.y = element_blank(),
        axis.ticks.y = element_blank(),
        axis.text.x = element_text(hjust=1))
dev.off()
