# Supplementary material for: Deciphering the impact of senescence in kidney transplant rejection: An integrative machine learning and multi-omics analysis via bulk and single-cell RNA sequencing
Source: PLoS One. 2024 Nov 27;19(11):e0312272. doi: 10.1371/journal.pone.0312272 (PMC11602102; doi:10.1371/journal.pone.0312272)
Supplement: S1 File — (ZIP) [file pone.0312272.s005.zip › RAWDATA_Rscript/step3 Consensus Clustering+GSVA/Consensus Clustering.R]

setwd("/Users/xhshen/Desktop/RAW DATA/step3 Consensus Clustering+GSVA")
rm(list=ls())

library(ConsensusClusterPlus) 
rt<-read.table("EXP.txt",row.names = 1)
genes<-read.table("MLgene13.txt")
data<-rt[rownames(rt)%in%genes$V1,]
geneData<-data

dc <-as.matrix (sweep(geneData,1, apply(geneData, 1, median))) 
cluster <- ConsensusClusterPlus(    
  d = dc,    
  maxK = 5,
  seed = 8,
  reps = 500,    
  pItem = 0.8,    
  pFeature = 1, 
  clusterAlg = 'km',    
  distance = 'euclidean',  
  innerLinkage = 'complete',  
  finalLinkage = 'complete', 
  corUse = 'pairwise.complete.obs',  
  title = 'output', plot = 'pdf' 
)

calcICL(cluster, title = 'output', plot = 'pdf', writeTable = TRUE)

cluster_select <- cluster[[2]]$consensusClass
cluster_select <-data.frame(sample = names(cluster_select), cluster = cluster_select)
cluster_select

consensusMatrix_select <- cluster[[2]][['consensusMatrix']]
colnames(consensusMatrix_select) <- colnames(dc)
rownames(consensusMatrix_select) <- colnames(dc)
consensusMatrix_select[1:6,1:6]


write.csv(cluster_select,file = "cluster.csv")
geneData<-as.data.frame(t(geneData))
data<-merge(cluster_select,geneData,by="row.names")
rownames(data)<-data$Row.names
data$sample<-NULL
data$Row.names<-NULL
write.csv(data,file="clustered_data.csv")
