# Supplementary material for: Deciphering the impact of senescence in kidney transplant rejection: An integrative machine learning and multi-omics analysis via bulk and single-cell RNA sequencing
Source: PLoS One. 2024 Nov 27;19(11):e0312272. doi: 10.1371/journal.pone.0312272 (PMC11602102; doi:10.1371/journal.pone.0312272)
Supplement: S1 File — (ZIP) [file pone.0312272.s005.zip › RAWDATA_Rscript/step3 Consensus Clustering+GSVA/ssGSEA.R]

setwd("/Users/xhshen/Desktop/RAW DATA/step2 SVM+RF+validation")
rm(list = ls())

#引用包
library(GSVA)
library(limma)
library(GSEABase)
expFile="EXP.txt"    
igmtFile="IMMUNE.gmt"     
irgmtFile="IMMUNE_RESPONSE.gmt"

rt=read.table(expFile, header=T, sep="\t", check.names=F,row.names = 1)
exp=as.matrix(rt)
dimnames=list(rownames(exp),colnames(exp))
mat=matrix(as.numeric(as.matrix(exp)),nrow=nrow(exp),dimnames=dimnames)
mat=avereps(mat)
mat=mat[rowMeans(mat)>0,]

geneSet1=getGmt(igmtFile, geneIdType=SymbolIdentifier())
geneSet2=getGmt(irgmtFile, geneIdType=SymbolIdentifier())


ssgseaScore1=gsva(mat, geneSet1, method='ssgsea', kcdf='Gaussian', abs.ranking=TRUE)
ssgseaScore2=gsva(mat, geneSet2, method='ssgsea', kcdf='Gaussian', abs.ranking=TRUE)

normalize=function(x){
  return((x-min(x))/(max(x)-min(x)))}

ssgseaOut1=normalize(ssgseaScore1)
ssgseaOut1=rbind(id=colnames(ssgseaOut1),ssgseaOut1)
ssgseaOut2=normalize(ssgseaScore2)
ssgseaOut2=rbind(id=colnames(ssgseaOut2),ssgseaOut2)

write.table(ssgseaOut1, file="ssgsea_immune.txt", sep="\t", quote=F,col.names=T,row.names = F)
write.table(ssgseaOut2, file="ssgsea_immune_response.txt", sep="\t", quote=F, col.names=T,row.names = F)

a <- read.table("ssgsea_immune_all.txt", sep = "\t",row.names = 1,check.names = F,header = T)
b <- read.csv("cluster.csv",row.names = 1)
identical(rownames(a),rownames(b))
a$group <- b$cluster
a <- a %>% rownames_to_column("sample")
library(ggsci)
library(tidyr)
library(ggpubr)
b <- gather(a,key=ssGSEA,value = Proportion,-c(group,sample))
pdf("ssGSEA.pdf",width = 15,height = 8)

ggboxplot(b, x = "ssGSEA", y = "Proportion",
          fill = "group", palette = "lancet")+
  stat_compare_means(aes(group = group),
                     method = "wilcox.test",
                     label = "p.signif",
                     symnum.args=list(cutpoints = c(0, 0.001, 0.01, 0.05, 1),
                                      symbols = c("***", "**", "*", "ns")))+
  theme(text = element_text(size=10),
        axis.text.x = element_text(angle=45, hjust=1))
dev.off()
