# Supplementary material for: Deciphering the impact of senescence in kidney transplant rejection: An integrative machine learning and multi-omics analysis via bulk and single-cell RNA sequencing
Source: PLoS One. 2024 Nov 27;19(11):e0312272. doi: 10.1371/journal.pone.0312272 (PMC11602102; doi:10.1371/journal.pone.0312272)
Supplement: S1 File — (ZIP) [file pone.0312272.s005.zip › RAWDATA_Rscript/step5 Prognostic Analysis/Uni+Lasso.R]

rm(list=ls())
setwd("/Users/xhshen/Desktop/RAW DATA/step5 Prognostic Analysis") 
library(survminer)
library(tidyverse)
library("glmnet")
library("survival")
library("caret")
library("survminer")
library("timeROC")
library("pheatmap")
library("ggplot2")
library("ggsci")
#######UniCox#######
rt <- read.csv("GSE21374_LASSO_all.csv",row.names = 1) 
rt$futime=rt$futime/365
outTab=data.frame()
for(i in colnames(rt[,3:ncol(rt)])){
  cox <- coxph(Surv(futime, fustat) ~ rt[,i], data = rt)
  coxSummary = summary(cox)
  coxP=coxSummary$coefficients[,"Pr(>|z|)"]
  if(coxP<0.05){
    outTab=rbind(outTab,
                 cbind(id=i,
                       HR=coxSummary$conf.int[,"exp(coef)"],
                       HR.95L=coxSummary$conf.int[,"lower .95"],
                       HR.95H=coxSummary$conf.int[,"upper .95"],
                       pvalue=coxSummary$coefficients[,"Pr(>|z|)"])
    )
  }
}


write.table(outTab, file="uniCox.txt", sep="\t", row.names=F, quote=F)

sigGenes=as.vector(outTab[,1])
uniSigExp=rt[,sigGenes]
uniSigExpTime=rt[,c("futime","fustat",sigGenes)]
write.table(uniSigExpTime, file="uniSigExpTime.txt", sep="\t", row.names=F, quote=F)

bioForest=function(coxFile=null,forestFile=null,forestCol=null){
  rt <- read.table(coxFile,header=T,sep="\t",check.names=F,row.names=1)
  gene <- rownames(rt)
  hr <- sprintf("%.3f",rt$"HR")
  hrLow  <- sprintf("%.3f",rt$"HR.95L")
  hrHigh <- sprintf("%.3f",rt$"HR.95H")
  Hazard.ratio <- paste0(hr,"(",hrLow,"-",hrHigh,")")
  pVal <- ifelse(rt$pvalue<0.001, "<0.001", sprintf("%.3f", rt$pvalue))
  
  height=nrow(rt)/13+3.5
  pdf(file=forestFile, width = 8,height = height)
  n <- nrow(rt)
  nRow <- n+1
  ylim <- c(1,nRow)
  layout(matrix(c(1,2),nc=2),width=c(3,2.5))
  
  xlim = c(0,3)
  par(mar=c(4,2.5,2,1))
  plot(1,xlim=xlim,ylim=ylim,type="n",axes=F,xlab="",ylab="")
  text.cex=0.8
  text(0,n:1,gene,adj=0,cex=text.cex)
  text(1.5-0.5*0.2,n:1,pVal,adj=1,cex=text.cex);text(1.5-0.5*0.2,n+1,'P-value',cex=text.cex,font=2,adj=1)
  text(3,n:1,Hazard.ratio,adj=1,cex=text.cex);text(3,n+1,'Hazard Ratio',cex=text.cex,font=2,adj=1,)
  
  par(mar=c(4,1,2,1),mgp=c(2,0.5,0))
  xlim = c(0,max(as.numeric(hrLow),as.numeric(hrHigh)))
  plot(1,xlim=xlim,ylim=ylim,type="n",axes=F,ylab="",xaxs="i",xlab="Hazard Ratio")
  arrows(as.numeric(hrLow),n:1,as.numeric(hrHigh),n:1,angle=90,code=3,length=0.05,col="black",lwd=1)
  abline(v=1,col="black",lty=2,lwd=1)
  boxcolor = ifelse(as.numeric(hr) > 1, forestCol[1], forestCol[2])
  points(as.numeric(hr), n:1, pch = 15, col = boxcolor, cex=1.6)
  axis(1)
  dev.off()
}

bioForest(coxFile="uniCox.txt", forestFile="forest.pdf", forestCol=c("#e40a04","#0b7fc4"))

#######Lasso#######
rt0<-uniSigExpTime
set.seed(103)
Y=c(rep('con',198),rep('treat',84))
index <- createDataPartition(Y,p = 0.7,list = FALSE)
train <- rt0[index,]
test <- rt0[-index,]
write.table(train, file="GSE21374_LASSO_train.txt", sep="\t", quote=F, row.names=T, col.names=T)
write.table(test, file="GSE21374_LASSO_test.txt", sep="\t", quote=F, row.names=T, col.names=T)

rt=train
x=as.matrix(rt[,c(3:ncol(rt))])
y=data.matrix(Surv(rt$futime, rt$fustat))
fit=glmnet(x, y, family="cox", maxit=1000)
# pdf("lasso.lambda.pdf")
plot(fit, xvar = "lambda", label = TRUE)
# dev.off()
cvfit=cv.glmnet(x, y, family="cox", maxit=1000)
# pdf("lasso.cvfit.pdf")
plot(cvfit)
# abline(v=log(c(cvfit$lambda.min,cvfit$lambda.1se)),lty="dashed")
# dev.off()

coef=coef(fit, s=cvfit$lambda.min)
index=which(coef != 0)
actCoef=coef[index]
lassoGene=row.names(coef)[index]
geneCoef=cbind(Gene=lassoGene, Coef=actCoef)
# write.table(geneCoef, file="lasso.geneCoef.txt", sep="\t", quote=F, row.names=F)
coef
lassoGene

trainFinalGeneExp=rt[,lassoGene]
myFun=function(x){crossprod(as.numeric(x),actCoef)}
trainScore=apply(trainFinalGeneExp,1,myFun)
outCol=c("futime","fustat",lassoGene)
risk=as.vector(ifelse(trainScore>median(trainScore),"high","low"))
outTab=cbind(rt[,outCol],riskScore=as.vector(trainScore),risk)
write.table(cbind(id=rownames(outTab),outTab),file="risk.train.txt",sep="\t",quote=F,row.names=F)

rt=read.table("GSE21374_LASSO_test.txt", header=T, sep="\t", check.names=F, row.names=1)
testFinalGeneExp=rt[,lassoGene]
testScore=apply(testFinalGeneExp,1,myFun)
outCol=c("futime","fustat",lassoGene)
risk=as.vector(ifelse(testScore>median(trainScore),"high","low"))
outTab=cbind(rt[,outCol],riskScore=as.vector(testScore),risk)
write.table(cbind(id=rownames(outTab),outTab),file="risk.test.txt",sep="\t",quote=F,row.names=F)

rt=rt0
testFinalGeneExp=rt[,lassoGene]
testScore=apply(testFinalGeneExp,1,myFun)
outCol=c("futime","fustat",lassoGene)
risk=as.vector(ifelse(testScore>median(trainScore),"high","low"))
outTab=cbind(rt[,outCol],riskScore=as.vector(testScore),risk)
write.table(cbind(id=rownames(outTab),outTab),file="risk.all.txt",sep="\t",quote=F,row.names=F)

##lambda
x <- coef(fit)  
tmp <- as.data.frame(as.matrix(x))
tmp = tmp[,]
tmp$coef <- row.names(tmp)
tmp <- reshape::melt(tmp, id = "coef")
tmp$variable <- as.numeric(gsub("s", "", tmp$variable))
tmp$coef <- gsub('_','-',tmp$coef)
tmp$lambda <- fit$lambda[tmp$variable+1] # extract the lambda values
tmp$norm <- apply(abs(x[-1,]), 2, sum)[tmp$variable+1] # compute L1 norm  
pdf("Colored.pdf")
ggplot(tmp,aes(log(lambda),value,color = coef)) + 
  geom_vline(xintercept = log(cvfit$lambda.min),size=0.8,color='grey60',alpha=0.8,linetype=2)+
  geom_line(size=1) + 
  xlab("log(λ)") + 
  #xlab("L1 norm")+
  ylab('Coefficients')+
  theme_bw(base_rect_size = 2)+ 
  scale_color_manual(values = c(pal_npg()(10),pal_d3()(10),pal_jco()(7)))+
  scale_x_continuous(expand = c(0.01,0.01))+
  scale_y_continuous(expand = c(0.01,0.01))+
  theme(panel.grid = element_blank(),
        axis.title = element_text(size=15,color='black'),
        axis.text = element_text(size=12,color='black'),
        legend.title = element_blank(),
        legend.text = element_text(size=12,color='black'),
        legend.position = 'right')+
  #annotate('text',x = -3.3,y=0.26,label='Optimal Lambda = 0.012',color='black')+
  guides(col=guide_legend(ncol = 1))

tmp$coef2 <- ifelse(tmp$norm==max(tmp$norm),tmp$coef,NA)
ggplot(tmp,aes(norm,value,color = coef)) + 
  geom_vline(xintercept = exp(cvfit$lambda.min),size=0.8,color='grey60',alpha=0.8,linetype=2)+
  geom_line(size=1) + 
  xlab("L1 norm") + 
  ylab('Coefficients')+
  theme_bw(base_rect_size = 2)+ 
  scale_color_manual(values = c(pal_npg()(10),pal_d3()(10),pal_jco()(7)))+
  scale_x_continuous(expand = c(0.01,0.01))+
  scale_y_continuous(expand = c(0.01,0.01))+
  theme(axis.title = element_text(size=15,color='black'),
        axis.text = element_text(size=12,color='black'),
        legend.title = element_blank(),
        legend.text = element_text(size=12,color='black'),
        legend.position = 'none')+
  ggrepel::geom_text_repel(aes(2.7,value,label=coef2),fontface="bold")

##lasso
xx <- data.frame(lambda=cvfit[["lambda"]],cvm=cvfit[["cvm"]],cvsd=cvfit[["cvsd"]],
                 cvup=cvfit[["cvup"]],cvlo=cvfit[["cvlo"]],nozezo=cvfit[["nzero"]])
xx$ll <- log(xx$lambda)
xx$NZERO <- paste0(xx$nozezo,' vars')

ggplot(xx,aes(ll,cvm,color=NZERO))+
  geom_errorbar(aes(x=ll,ymin=cvlo,ymax=cvup),width=0.05,size=1)+
  geom_vline(xintercept = xx$ll[which.min(xx$cvm)],size=0.8,color='grey60',alpha=0.8,linetype=2)+
  geom_point(size=2)+
  xlab("Log(λ)")+ylab('Binomial Deviance')+
  theme_bw(base_rect_size = 1.5)+ 
  scale_color_manual(values = c(pal_npg()(10),pal_jco()(8)))+
  scale_x_continuous(expand = c(0.02,0.02))+
  scale_y_continuous(expand = c(0.02,0.02))+
  theme(panel.grid = element_blank(),
        axis.title = element_text(size=15,color='black'),
        axis.text = element_text(size=12,color='black'),
        legend.title = element_blank(),
        legend.text = element_text(size=12,color='black'),
        legend.position = 'bottom')+
  #annotate('text',x = -5.3,y=12.4,label='Optimal Lambda = 0.008',color='black')+
  guides(col=guide_legend(ncol = 3))
dev.off()

bioROC=function(inputFile=null, rocFile=null){
  rt=read.table(inputFile, header=T, sep="\t", check.names=F)
  ROC_rt=timeROC(T=rt$futime,delta=rt$fustat,
                 marker=rt$riskScore,cause=1,
                 weighting='aalen',
                 times=c(1,2,3),ROC=TRUE)
  pdf(file=rocFile,width=4.5,height=5)
  plot(ROC_rt,time=1,col='darkgreen',title=FALSE,lwd=2)
  plot(ROC_rt,time=2,col='dodgerblue2',add=TRUE,title=FALSE,lwd=2)
  plot(ROC_rt,time=3,col='firebrick3',add=TRUE,title=FALSE,lwd=2)
  legend('bottomright',
         c(paste0('1-Year (AUC): ',sprintf("%.03f",ROC_rt$AUC[1])),
           paste0('2-Year (AUC): ',sprintf("%.03f",ROC_rt$AUC[2])),
           paste0('3-Year (AUC): ',sprintf("%.03f",ROC_rt$AUC[3]))),
         col=c("darkgreen",'dodgerblue2','firebrick3'),lwd=2,bty = 'n')
  dev.off()
}

bioROC(inputFile="risk.train.txt", rocFile="ROC.train.pdf")
bioROC(inputFile="risk.test.txt", rocFile="ROC.test.pdf")
bioROC(inputFile="risk.all.txt", rocFile="ROC.all.pdf")

bioSurvival=function(inputFile=null, outFile=null){
  rt=read.table(inputFile, header=T, sep="\t", check.names=F)
  diff=survdiff(Surv(futime, fustat) ~risk,data = rt)
  pValue=1-pchisq(diff$chisq,df=1)
  pValue=signif(pValue,4)
  pValue=format(pValue, scientific = TRUE)
  fit <- survfit(Surv(futime, fustat) ~ risk, data = rt)
  
  surPlot=ggsurvplot(fit, 
                     data=rt,
                     conf.int=TRUE,
                     pval=paste0("p=",pValue),
                     pval.size=5,
                     legend.title="Risk",
                     legend.labs=c("High risk", "Low risk"),
                     xlab="Time(years)",
                     break.time.by = 1,
                     palette=c("#E40A04", "#0B7FC4"),
                     risk.table=F,
                     risk.table.title="",
                     risk.table.height=.25)
  pdf(file=outFile,onefile = FALSE,width = 5,height =4.5)
  print(surPlot)
  dev.off()
}

bioSurvival(inputFile="risk.train.txt", outFile="survival.train.pdf")
bioSurvival(inputFile="risk.test.txt", outFile="survival.test.pdf")
bioSurvival(inputFile="risk.all.txt", outFile="survival.all.pdf")

bioRiskPlot=function(inputFile=null, riskScoreFile=null, survStatFile=null){
  rt=read.table(inputFile,sep="\t",header=T,row.names=1,check.names=F)  
  rt=rt[order(rt$riskScore),]    
  
  riskClass=rt[,"risk"]
  lowLength=length(riskClass[riskClass=="low"])
  highLength=length(riskClass[riskClass=="high"])
  lowMax=max(rt$riskScore[riskClass=="low"])
  line=rt[,"riskScore"]
  pdf(file=riskScoreFile, width=8, height=6)
  plot(line, type="p", pch=20,
       xlab="Patients (increasing risk socre)", ylab="Risk score",
       col=c(rep("#0B7FC4",lowLength),rep("#E40A04",highLength)) )
  abline(h=lowMax,v=lowLength,lty=2)
  legend("topleft", c("High risk", "Low Risk"),bty="n",pch=19,col=c("#E40A04","#0B7FC4"),cex=1.2)
  dev.off()
  
  color=as.vector(rt$fustat)
  color[color==1]="#E40A04"
  color[color==0]="#0B7FC4"
  pdf(file=survStatFile, width=8, height=6)
  plot(rt$futime, pch=19,
       xlab="Patients (increasing risk socre)", ylab="Survival time (years)",
       col=color)
  legend("topleft", c("Dead", "Alive"),bty="n",pch=19,col=c("#E40A04","#0B7FC4"),cex=1.2)
  abline(v=lowLength,lty=2)
  dev.off()
}

bioRiskPlot(inputFile="risk.train.txt",riskScoreFile="riskScore.train.pdf",survStatFile="survStat.train.pdf")
bioRiskPlot(inputFile="risk.test.txt",riskScoreFile="riskScore.test.pdf",survStatFile="survStat.test.pdf")
bioRiskPlot(inputFile="risk.all.txt",riskScoreFile="riskScore.all.pdf",survStatFile="survStat.all.pdf")
