# Supplementary material for: Deciphering the impact of senescence in kidney transplant rejection: An integrative machine learning and multi-omics analysis via bulk and single-cell RNA sequencing
Source: PLoS One. 2024 Nov 27;19(11):e0312272. doi: 10.1371/journal.pone.0312272 (PMC11602102; doi:10.1371/journal.pone.0312272)
Supplement: S1 File — (ZIP) [file pone.0312272.s005.zip › RAWDATA_Rscript/step6 scRNA Analysis/scGeneTest.R]

singlecell_gene_test <- function(SerautObj, 
                                 genes.use, 
                                 group.by=NULL, 
                                 assay = "RNA", 
                                 comp = NULL, 
                                 alpha_start = .05, 
                                 Bonferroni = T,
                                 only_postive =F) {
  p_val.out <- c()
  stat.out <- c()
  condition.out <- c()
  gene.out <- c()
  if (only_postive == F){
    for (gene in genes.use){
      group1_cellname = rownames(SerautObj@meta.data[SerautObj@meta.data[[group.by]] == comp[1],])
      group1_exp = SerautObj@assays[[assay]]@data[gene, group1_cellname] 
      
      group2_cellname = rownames(SerautObj@meta.data[SerautObj@meta.data[[group.by]] == comp[2],])
      group2_exp = SerautObj@assays[[assay]]@data[gene, group2_cellname]
      t_out = t.test(group1_exp, group2_exp)
      cond = paste(comp[1], comp[2], sep = "_")
      condition.out <- c(condition.out, cond)
      stat.out <- c(stat.out, t_out[["statistic"]])
      p_val.out <- c(p_val.out, t_out[["p.value"]])
      gene.out <- c(gene.out, gene)
    }
  }
  else{
    for (gene in genes.use){
      group1_cellname = rownames(SerautObj@meta.data[SerautObj@meta.data[[group.by]] == comp[1],])
      group1_exp = SerautObj@assays[[assay]]@data[gene, group1_cellname]
      group1_exp <- group1_exp[which(group1_exp>0)] 
      
      
      group2_cellname = rownames(SerautObj@meta.data[SerautObj@meta.data[[group.by]] == comp[2],])
      group2_exp = SerautObj@assays[[assay]]@data[gene, group2_cellname]
      group2_exp <- group2_exp[which(group2_exp>0)] 
      
      t_out = t.test(group1_exp, group2_exp)
      cond = paste(comp[1], comp[2], sep = "_")
      condition.out <- c(condition.out, cond)
      stat.out <- c(stat.out, t_out[["statistic"]])
      p_val.out <- c(p_val.out, t_out[["p.value"]])
      gene.out <- c(gene.out, gene)
    }
    
  }
  
  if (Bonferroni == T){
    new_alpha = alpha_start/(2*length(genes.use))
    cat(paste("\n", "P-value for significance: p <", new_alpha, "\n"))
    sig_out = p_val.out < new_alpha
    dfOUT<- data.frame(gene=gene.out, condition = condition.out, p_val = p_val.out, statistic = stat.out, significant = sig_out)
    
    dfOUT$sig = ifelse(dfOUT$p_val > 0.05, "ns",
                       ifelse(dfOUT$p_val > 0.01, '*',
                              ifelse(dfOUT$p_val > 0.001, "**", "****")))
    
  }
  
  else{
    dfOUT<- data.frame(gene=gene.out, condition = condition.out, p_val = p_val.out, statistic = stat.out)
    dfOUT$sig = ifelse(dfOUT$p_val > 0.05, "ns",
                       ifelse(dfOUT$p_val > 0.01, '*',
                              ifelse(dfOUT$p_val > 0.001, "**", "****")))
  }
  
  return(dfOUT)
}
