# Supplementary material for: Deciphering the impact of senescence in kidney transplant rejection: An integrative machine learning and multi-omics analysis via bulk and single-cell RNA sequencing
Source: PLoS One. 2024 Nov 27;19(11):e0312272. doi: 10.1371/journal.pone.0312272 (PMC11602102; doi:10.1371/journal.pone.0312272)
Supplement: S1 File — (ZIP) [file pone.0312272.s005.zip › RAWDATA_Rscript/step6 scRNA Analysis/scRNA.R]

rm(list = ls())
library(Seurat)
library(clustree)
library(tidyverse)
library(patchwork)
library(harmony)
library(dplyr)
library(Seurat)
library(ggplot2)
library(patchwork)
library(ggsci)
library(circlize)
library(RColorBrewer)
library(ComplexHeatmap)
library(ggpubr)
setwd("/Users/xhshen/Desktop/RAW DATA/step6 scRNA Analysis")   #设置工作路径
#BiocManager::install('Seurat',update = F,ask = F)
tt <- Read10X(data.dir = "/Users/xhshen/Desktop/rej/GSE21374/scRNA/GSE189536")
scRNA <- CreateSeuratObject (counts = tt[['Gene Expression']] )
prot <- CreateAssayObject(counts = tt[['Antibody Capture']]) 
scRNA$group <- ifelse(grepl("1|2|7", rownames(scRNA@meta.data)), "Non-rejection", "Rejection")
columns_with_text <- grepl("10|11|12|13|14|15|16", rownames(scRNA@meta.data))
scRNA$group[columns_with_text] <- "Rejection"

scRNA$subgroup <- ifelse(grepl("1|2|7", rownames(scRNA@meta.data)), "Non-rejection", "Rejection")
columns_with_text <- grepl("3|4|5|6|9", rownames(scRNA@meta.data))
scRNA$subgroup[columns_with_text] <- "ABMR"
columns_with_text <- grepl("8|13|14", rownames(scRNA@meta.data))
scRNA$subgroup[columns_with_text] <- "MixedRejection"
columns_with_text <- grepl("10|11|12|15|16", rownames(scRNA@meta.data))
scRNA$subgroup[columns_with_text] <- "TCMR"
oriden <- c("biopsy103e", "biopsy103p","biopsy116e", "biopsy116p",  "biopsy117",  "biopsy118",  "biopsy119",  "biopsy138",  
            "biopsy140",  "biopsy142",  "biopsy143E",  "biopsy143P",  "biopsy150E",  "biopsy150P",  "biopsy154E", "biopsy154P")
for (i in 1:16) {
  scRNA$orig.ident[grepl(paste0("\\b", i, "\\b"), rownames(scRNA@meta.data))] <- oriden[i]
}

save(scRNA,file="sc_grouped.rda")
load("sc_grouped.rda")

scRNA[["percent.mt"]] <- PercentageFeatureSet(scRNA, pattern = "^MT-")
VlnPlot(scRNA,
        features = c("nFeature_RNA", "nCount_RNA", "percent.mt"), 
        ncol = 3,
        pt.size = 0)

HB.genes <- c("HBA1","HBA2","HBB","HBD","HBE1","HBG1","HBG2","HBM","HBQ1","HBZ")
HB_m <- match(HB.genes, rownames(scRNA@assays$RNA)) 
HB.genes <- rownames(scRNA@assays$RNA)[HB_m] 
HB.genes <- HB.genes[!is.na(HB.genes)] 
scRNA[["percent.HB"]]<-PercentageFeatureSet(scRNA, features=HB.genes) 
col.num <- length(levels(scRNA@active.ident))

violin <- VlnPlot(scRNA,
                  features = c("nFeature_RNA", "nCount_RNA", "percent.mt","percent.HB"), 
                  cols =rainbow(col.num), 
                  pt.size = 0)
violin

plot1 <- FeatureScatter(scRNA, 
                        feature1 = "nCount_RNA", 
                        feature2 = "percent.mt")
plot2 <- FeatureScatter(scRNA, 
                        feature1 = "nCount_RNA", 
                        feature2 = "nFeature_RNA")

plot1+plot2

nFeature_lower <- 200
nFeature_upper <- 5000
nCount_lower <- 200
nCount_upper <- 30000
pMT_upper <- 25
pHB_upper <- 5

scRNA <- subset(scRNA,
                subset = nCount_RNA > nCount_lower & 
                  nCount_RNA < nCount_upper & 
                  nFeature_RNA > nFeature_lower &
                  nFeature_RNA < nFeature_upper &
                  percent.mt < pMT_upper&
                  percent.HB < pHB_upper )
pdf("QC.pdf")
VlnPlot(scRNA, 
        features = c("nCount_RNA", "nFeature_RNA", "percent.mt"), 
        log = T,
        pt.size = 0)
plot1 <- FeatureScatter(scRNA, 
                        feature1 = "nCount_RNA", 
                        feature2 = "percent.mt")
plot2 <- FeatureScatter(scRNA, 
                        feature1 = "nCount_RNA", 
                        feature2 = "nFeature_RNA")
plot1+plot2
dev.off()

scRNA <- NormalizeData(scRNA, normalization.method = "LogNormalize", scale.factor = 10000)

scRNA <- FindVariableFeatures(scRNA, selection.method = "vst", nfeatures = 2000) 
top10 <- head(VariableFeatures(scRNA), 10)

# plot variable features with and without labels
pdf("VariableFeatures.pdf",width = 10,height =8)
plot3 <- VariableFeaturePlot(scRNA)
plot4 <- LabelPoints(plot = plot3, points = top10)
plot4
dev.off()

scale.genes <-  VariableFeatures(scRNA)
scRNA <- ScaleData(scRNA, features = scale.genes)

scRNA <- RunPCA(scRNA, features = VariableFeatures(scRNA)) 
pdf("PCA.pdf")
VizDimLoadings(scRNA, dims = 1:2, reduction = "pca")
DimHeatmap(scRNA, dims = 1, cells = 500, balanced = TRUE)
DimHeatmap(scRNA, dims = 1:20, cells = 500, balanced = TRUE)
plot5 <- DimPlot(scRNA, reduction = "pca", group.by="orig.ident") 
plot6 <- ElbowPlot(scRNA, ndims=20, reduction="pca") 
plot5 + plot6
dev.off()

scRNA = RunUMAP(scRNA, dims = 1:15,reduction.name = "umap_naive")
scRNA <- RunHarmony(scRNA,reduction = "pca",group.by.vars = "group",reduction.save = "harmony")
scRNA <- RunUMAP(scRNA, reduction = "harmony", dims = 1:15,reduction.name = "umap")
pdf("Harmony.pdf",16,8)
p1 <- DimPlot(scRNA, reduction = "umap_naive",group.by = "group")
p2 <- DimPlot(scRNA, reduction = "umap",group.by = "group")
p1+p2
dev.off()

pc.num=1:15
scRNA <- FindNeighbors(scRNA, reduction = "harmony",dims = pc.num) 
scRNA1 <- FindClusters(scRNA, resolution = seq(0.2,1,by=0.1))
metadata <- scRNA1@meta.data
clustree(scRNA1)
scRNA@meta.data$seurat_clusters <-  scRNA@meta.data$RNA_snn_res.0.5
Idents( scRNA) <- "seurat_clusters"

DimPlot( scRNA, reduction = "umap", label = T)

DimPlot( scRNA, reduction = "umap", group.by = "group")

pdf("UMAP_group.pdf",14,8)
DimPlot( scRNA, reduction = "umap", split.by = "group")
dev.off()

save(scRNA,file = "sc_pre.rda")
#load("sc_pre.rda")
scRNA.markers<-FindAllMarkers(scRNA,only.pos = T,min.pct = 0.25,logfc.threshold = 0.25)
top10<-scRNA.markers%>%group_by(cluster) %>% top_n(n=10,wt=avg_log2FC)
pdf("MarkersHeatmap.pdf",16,16)
DoHeatmap(scRNA,features = top10$gene)+NoLegend()
dev.off()
write.csv(top10,"top10.csv")

cell_mark <- c("CD3E",#CD4T
               "CD8A",#CD8T
               "CUBN",#PT
               "PLVAP",#EC1
               "S100A8",#MNP1
               "NKG7", #NK
               "GPX3",#PT2
               "KLRD1",#NKT
               "C1QC",#MNP2
               "EHD3",#EC2
               "IGKC",#PLASMA
               "UMOD",#LOH1
               "ACTA2",#MF
               "DCXR",#PT3
               "VCAM1",#Glomerular parietal epithelial cells
               "COL1A1",#FB
               "ATP6V1G3",#Intercalated Cell
               "MKI67",#Cycling Cell
               "SLC12A1",#LOH2
               "GATA2",#Mast_cell
               "NPHS2",#Podocyte
               "CD79A")#B cell
pdf("Marker.pdf",10.5,8)
VlnPlot(scRNA, features = cell_mark, group.by = "seurat_clusters",stack = T,flip = T) 
dev.off()cacluster_celltype <- c("0"="CD4_T",
                      "1"="CD8_T",
                      "2"="PT1", 
                      "3"= "Endothelium1", 
                      "4"= "MNP1", 
                      "5"= "NK",
                      "6"= "PT2", 
                      "7"= "NKT", 
                      "8"= "MNP2",
                      "9"="Endothelium2",
                      "10"="Plasma cell ",
                      "11"="LoH1",
                      "12"="MF",
                      "13"="PT3",
                      "14"="GP epithelial cell",
                      "15"="FB",
                      "16"="Intercalated Cell",
                      "17"="Cycling",
                      "18"="LoH2",
                      "19"="Mast cell",
                      "20"="Podocyte",
                      "21"="B cell")


scRNA@meta.data$cell_type = unname(cluster_celltype[scRNA@meta.data$seurat_clusters])
Idents(scRNA)=scRNA@meta.data$cell_type

pdf("annotation.pdf",12,8)
DimPlot(scRNA, reduction = 'umap', 
        label = TRUE, pt.size = 1)
dev.off()
save(scRNA,file = "sc_anno.rda")

###########plot1cell###########
library(plot1cell)
library(Seurat) 
library(tidyverse)
library(stringr)
library(RColorBrewer)
load("sc_anno.rda")
sce2<-scRNA
head(sce2,2)

###Prepare data for ploting 
circ_data <- prepare_circlize_data(sce2, scale = 0.8)
set.seed(1234)

cluster_colors<-rand_color(length(levels(sce2)))
group_colors<-rand_color(length(names(table(sce2$group))))
rep_colors<-rand_color(length(names(table(sce2$orig.ident))))

pdf("Annotation_.pdf",8,6)
plot_circlize(circ_data,do.label = T, pt.size = 0.3, 
              contour.levels = c(0.2, 0.3),
              bg.color = 'white', 
              kde2d.n = 1000, 
              repel =T, 
              label.cex = 0.2)
col_group<-c('#0B7FC4','#E40A04')
add_track(circ_data,
          group = "group",
          colors = col_group, track_num = 2) ## can change it to one of the columns in the meta data of your seurat object
add_track(circ_data, 
          group = "orig.ident",
          colors = rep_colors, track_num = 3)
#plot group#
col_use<-pal_npg()(22)
cc<-get_metadata(sce2, color = col_use)
cc %>%
  dplyr::group_by(cell_type) %>%
  summarize(x = median(x = x),y = median(x = y)) -> centers

lgd_points = Legend(labels = names(table(cc$group)), type = "points", 
                    title_position = "topleft", 
                    title = "Group",
                    title_gp = gpar(col='black',fontsize = 7, fontface='bold'),
                    legend_gp = gpar(col = col_group),
                    labels_gp = gpar(col='black',fontsize = 5),
                    grid_height = unit(2, "mm"),
                    grid_width = unit(2, "mm"),
                    background = col_group)
draw(lgd_points, x = unit(30, "mm"), y = unit(50, "mm"),
     just = c("right", "bottom"))

lgd_points = Legend(labels = names(table(cc$orig.ident)), type = "points", 
                    title_position = "leftcenter", 
                    title = "orig.ident",
                    title_gp = gpar(col='black',fontsize = 7, fontface='bold'),
                    legend_gp = gpar(col = rep_colors),
                    labels_gp = gpar(col='black',fontsize = 5),
                    grid_height = unit(2, "mm"),
                    grid_width = unit(2, "mm"),
                    background = rep_colors)
draw(lgd_points, x = unit(170, "mm"), y = unit(50, "mm"),
     just = c("left", "bottom"))

dev.off()

#############Ratio########
library(ggplot2)
load("sc_anno.rda")
Cell_ratio <- prop.table(table(scRNA$celltype, scRNA$subgroup), margin = 2)
df <- as.data.frame(Cell_ratio)
pdf("Ratiosub.pdf",10,5)
colourCount = length(unique(df$Var1))
ggplot(df) + 
  geom_bar(aes(x =Var2, y= Freq, fill =Var1),stat = "identity",width = 0.7,size = 0.5,colour = '#222222')+ 
  theme_classic() +
  labs(x='Sample',y = 'Ratio')+
  coord_flip()+
  theme(panel.border = element_rect(fill=NA,color="black", size=0.5, linetype="solid"))
dev.off()

VlnPlot(scRNA,cell_type,group.by = "group")

Cell_ratio <- prop.table(table(scRNA$celltype, scRNA$group), margin = 2)
df <- as.data.frame(Cell_ratio)
pdf("Ratio.pdf",12,4)
colourCount = length(unique(df$Var1))
ggplot(df) + 
  geom_bar(aes(x =Var2, y= Freq, fill =Var1),stat = "identity",width = 0.7,size = 0.5,colour = '#222222')+ 
  theme_classic() +
  labs(x='Sample',y = 'Ratio')+
  coord_flip()+
  theme(panel.border = element_rect(fill=NA,color="black", size=0.5, linetype="solid"))
dev.off()

library(reshape2)
Cell_ratio <- prop.table(table(scRNA$celltype, scRNA$orig.ident), margin = 2)
df <- as.data.frame(Cell_ratio)
cellper <- dcast(df,Var2~Var1, value.var = "Freq")
rownames(cellper) <- cellper[,1]
cellper <- cellper[,-1]
sample <- c("biopsy103e", "biopsy103p","biopsy116e", "biopsy116p",  "biopsy117",  "biopsy118",  "biopsy119",  "biopsy138",  
            "biopsy140",  "biopsy142",  "biopsy143E",  "biopsy143P",  "biopsy150E",  "biopsy150P",  "biopsy154E", "biopsy154P")
group <- c("Non-Rejection","Non-Rejection","Rejection","Rejection","Rejection","Rejection","Non-Rejection","Rejection",
           "Rejection","Rejection","Rejection","Rejection","Rejection","Rejection","Rejection","Rejection")
samples <- data.frame(sample, group)

rownames(samples)=samples$sample
cellper$sample <- samples[rownames(cellper),'sample']
cellper$group <- samples[rownames(cellper),'group']

library(ggplot2)
library(dplyr)
library(ggpubr)
pplist = list()
sce_groups = unique(scRNA$celltype)
for(group_ in sce_groups){
  cellper_  = cellper %>% select(one_of(c('sample','group',group_)))
  colnames(cellper_) = c('sample','group','percent')
  cellper_$percent = as.numeric(cellper_$percent)
  cellper_ <- cellper_ %>% group_by(group) %>% mutate(upper =  quantile(percent, 0.75), 
                                                      lower = quantile(percent, 0.25),
                                                      mean = mean(percent),
                                                      median = median(percent))
  print(group_)
  print(cellper_$median)
  
  pp1 = ggplot(cellper_,aes(x=group,y=percent)) + 
    geom_jitter(shape = 21,aes(fill=group),width = 0.25) + 
    stat_summary(fun=mean, geom="point", color="grey60") +
    theme_cowplot() +
    theme(axis.text = element_text(size = 10),axis.title = element_text(size = 10),legend.text = element_text(size = 10),
          legend.title = element_text(size = 10),plot.title = element_text(size = 10,face = 'plain'),legend.position = 'none') + 
    labs(title = group_,y='Percentage') +
    geom_errorbar(aes(ymin = lower, ymax = upper),col = "grey60",width =  1)
  
  labely = max(cellper_$percent)
  compare_means(percent ~ group,  data = cellper_)
  my_comparisons <- list( c("Non-Rejection", "Rejection") )
  pp1 = pp1 + stat_compare_means(comparisons = my_comparisons,size = 3,method = "t.test")
  pplist[[group_]] = pp1
}

library(cowplot)
pplist[["Podocyte"]]

######GeneExp########
pdf("Genelasso.pdf",8,8)
genes_to_check<-c('MAPK1','STAT1','CCL4','ACKR1')
FeaturePlot(scRNA_filtered,features =genes_to_check,
            label = F,reduction = 'umap')
dev.off()

pdf("GeneExplasso.pdf",10,4)
VlnPlot(scRNA_filtered,features = genes_to_check,group.by = "celltype",flip=T,stack=T) 
dev.off()
pdf("GeneExpGroup.pdf",8,8)
VlnPlot(scRNA,features = genes_to_check,group.by = "group",flip=T,pt.size = 0) 
dev.off()

expression_data <- GetAssayData(scRNA, assay = "RNA", slot = "counts")

cells_to_remove <- colnames(expression_data)[apply(expression_data[genes_to_check, ], 2, function(x) all(x == 0))]

scRNA_filtered <- subset(scRNA, cells = setdiff(Cells(scRNA), cells_to_remove))
source("scGeneTest.R")
A <- singlecell_gene_test(scRNA_filtered,
                          genes.use = c('CCL4','ACKR1','MAPK1','STAT1'),
                          group.by = 'group', 
                          comp = c("Non-rejection", "Rejection"),
                          only_postive = T)
anno_pvalue <- format(A$p_val, scientific = T,digits = 3) 
anno_sig <- A$sig

plots_violins <- VlnPlot(scRNA_filtered, 
                         cols = c("limegreen", "navy"),
                         pt.size = 0,
                         group.by = "group",
                         features = c('CCL4','ACKR1','MAPK1','STAT1'),
                         ncol = 3, 
                         log = FALSE,
                         combine = FALSE)

for(i in 1:length(plots_violins)) {
  data <- plots_violins[[i]]$data
  colnames(data)[1] <- 'gene'
  plots_violins[[i]] <- plots_violins[[i]] + 
    theme_classic() + 
    theme(axis.text.x = element_text(size = 10,color="black"),
          axis.text.y = element_text(size = 10,color="black"),
          axis.title.y= element_text(size=12,color="black"),
          axis.title.x = element_blank(),
          legend.position='none')+
    scale_y_continuous(expand = expansion(mult = c(0.05, 0.1)))+
    scale_x_discrete(labels = c("Non-rejection","Rejection"))+
    geom_signif(annotations = anno_sig[i],
                y_position = max(data$gene)+0.5,
                xmin = 1,
                xmax = 2,
                tip_length = 0)
}

scRNA$celltype <- scRNA$cell_type
scRNA$celltype[scRNA$cell_type == "Endothelium1"] <- "Endo"
scRNA$celltype[scRNA$cell_type == "Endothelium2"] <- "Endo"
scRNA$celltype[scRNA$cell_type == "MNP1"] <- "MNP"
scRNA$celltype[scRNA$cell_type == "MNP2"] <- "MNP"
scRNA$celltype[scRNA$cell_type == "PT1"] <- "PT"
scRNA$celltype[scRNA$cell_type == "PT2"] <- "PT"
scRNA$celltype[scRNA$cell_type == "PT3"] <- "PT"
scRNA$celltype[scRNA$cell_type == "LoH1"] <- "LoH"
scRNA$celltype[scRNA$cell_type == "LoH2"] <- "LoH"
save(scRNA,file = "sc_merge.rda")

#####AUCell#####
library(Seurat)
library(tidyverse)
library(msigdbr) 
# BiocManager::install( "AUCell",force = TRUE)
library(AUCell)
library(gson)
#读取数据
load("sc_merge.rda" )
#载入颜色
colour=c("#DC143C","#0000FF","#20B2AA","#FFA500","#9370DB","#98FB98","#F08080","#1E90FF","#7CFC00","#FFFF00",  
         "#808000","#FF00FF","#FA8072","#7B68EE","#9400D3","#800080","#A0522D","#D2B48C","#D2691E","#87CEEB","#40E0D0","#5F9EA0",
         "#FF1493","#0000CD","#008B8B","#FFE4B5","#8A2BE2","#228B22","#E9967A","#4682B4","#32CD32","#F0E68C","#FFFFE0","#EE82EE",
         "#FF6347","#6A5ACD","#9932CC","#8B008B","#8B4513","#DEB887")
#cells_AUC <- AUCell_run(exprMatrix, geneSets)
cells_rankings <- AUCell_buildRankings(scRNA@assays$RNA@data,splitByBlocks=TRUE) 
h <- read.gmt("REACTOME_CELLULAR_SENESCENCE.v2023.2.Hs.gmt") 
geneSets<-lapply(unique(h$term),function(x){h$gene[h$term==x]})
names(geneSets) <- unique(h$term)
cells_AUC <- AUCell_calcAUC(geneSets, cells_rankings,nCores = 5, aucMaxRank=nrow(cells_rankings)*0.1)
AUCell_auc <- as.numeric(getAUC(cells_AUC))
scRNA$AUCell <- AUCell_auc
head(scRNA@meta.data)
cells_assignment <- AUCell_exploreThresholds(cells_AUC, plotHist=TRUE, assign=TRUE)
save(scRNA,file = "sc_AUC.rda")
##visulization
load("sc_AUC.rda")

df<-scRNA@meta.data
df1 <- df %>% filter(group == "Rejection")
df2 <- df %>% filter(group == "Non-rejection")
group1<-df1$AUCell
group2<-df2$AUCell
t.test(group1, group2)
data_for_plot <- data.frame(
  value = c(group1, group2),
  group = factor(c(rep("Rejection", length(group1)), rep("Non-rejection", length(group2))))
)
pdf("AUC_Vlnplot.pdf",5,5)
ggplot(data_for_plot, aes(x = group, y = value,fill=group)) +
  geom_violin(trim = F) +
  geom_boxplot(data = subset(data_for_plot, group == "Non-rejection"), width = 0.1, fill = "white", outlier.shape = NA) +
  geom_boxplot(data = subset(data_for_plot, group == "Rejection"), width = 0.1, fill = "white", outlier.shape = NA) + 
  labs(x = "Group", y = "Value", title = "AUCell score")+
  stat_compare_means(
    method = "t.test")+
  scale_fill_manual(values = c("Non-rejection" = "#0b7fc4", "Rejection" = "#e40a04"))+
  theme(
    axis.line = element_line(colour = "black"),  
    axis.text.x = element_text(angle = 0)  
  )
dev.off()
#UMAP
df<- data.frame(scRNA@meta.data,scRNA@reductions[['umap']]@cell.embeddings)
colnames(df)
class_avg <- df %>%
group_by(celltype) %>% 
  summarise(
  UMAP_1 = median (UMAP_1),
  UMAP_2 = median (UMAP_2),
)
library(ggraph)
library(ggrepel)
pdf("UMAPscore.pdf",9,8)
ggplot(df, aes(UMAP_1, UMAP_2)) + 
  geom_point(aes(colour=AUCell)) +
  scale_color_viridis(option="H") +
  geom_label_repel(aes(label="celltype"),
                   data = class_avg,
                   size = 4,
                   label.size = 0,
                   segment.color = NA)+
  theme_light(base_size = 15)+labs(title = "REACTOME_CELLULAR_SENESCENCE")+
  theme(panel.border = element_rect(fill=NA,color="black", size=1, linetype="solid"))+
  theme(plot.title = element_text(hjust = 0.5))
dev.off()
pdf("Vlnscore.pdf",10,5)
VlnPlot(scRNA,features = 'AUCell',group.by = "celltype", pt.size = 0)
dev.off()

scRNA$score_group <- ifelse(scRNA$AUCell>median(scRNA$AUCell),"UP","DOWN")


pdf("GeneExpGroup.pdf",6,6)
CombinePlots(plots_violins)
dev.off()

VlnPlot(scRNA,features = 'CYBB',group.by = "score_group") 

####CellChat######
load("sc_AUC.rda")
library(CellChat)
sce<-scRNA
data.input <- sce@assays$RNA@data
meta.data <- sce@meta.data
cellchat <- createCellChat(object=data.input,
                           meta = meta.data,
                           group.by='celltype')
cellchat <- addMeta(cellchat,meta = meta.data)

cellchatDB <- CellChatDB.human
cellchat@DB <- cellchatDB

cellchat <- subsetData(cellchat)
cellchat <- identifyOverExpressedGenes(cellchat)
cellchat <- identifyOverExpressedInteractions(cellchat)

cellchat <- computeCommunProb(cellchat,population.size = F)
cellchat <- filterCommunication(cellchat,min.cells = 10)

df.net <- subsetCommunication(cellchat)
df.pathway <- subsetCommunication(cellchat,slot.name = 'netP')

cellchat <- computeCommunProbPathway(cellchat)
save(cellchat,file = "Cellchat.rda")
load("Cellchat.rda")

ps <- function(filename, plot = FALSE, w = 6, h = 6) {
  if (is.object(plot)) {
    print(plot)
  }
  plot <- recordPlot()
  pdf(file = filename, onefile = T, width = w, height = h)
  replayPlot(plot)
  dev.off()
}

groupSize <- as.numeric(table(cellchat@idents))
cellchat <- aggregateNet(cellchat)
par(mfrow = c(1, 2))
netVisual_circle(cellchat@net$count,vertex.weight = groupSize,
                 weight.scale = T,label.edge = F,
                 title.name = 'Number of Interaction')
ps("Number of Interaction.pdf")
netVisual_circle(cellchat@net$weight,vertex.weight = groupSize,
                 weight.scale = T,label.edge = F,
                 title.name = 'Interaction Weight')
ps("Interaction Weight.pdf")

mat <- cellchat@net$weight
pdf("Cc.pdf")
for (i in 1:nrow(mat)){
  mat2 <- matrix(0,nrow = nrow(mat),ncol = ncol(mat),
                 dimnames = dimnames(mat))
  mat2[i,] <- mat[i,]
  netVisual_circle(mat2,vertex.weight = groupSize,
                   weight.scale = T,edge.weight.max = max(mat),
                   title.name = rownames(mat)[i])
}
dev.off()

cellchat <- netAnalysis_computeCentrality(cellchat, slot.name = "netP")
p<-cellchat@netP$pathways[1:20]
# netAnalysis_signalingRole_network(cellchat)
netAnalysis_signalingRole_scatter(cellchat)

ps("netAnalysis_signalingRole_scatter.pdf")
pdf("netAnalysis_signalingRole_heatmap_out.pdf",6,5.5)
netAnalysis_signalingRole_heatmap(cellchat, signaling = p,pattern = "outgoing")
dev.off()
pdf("netAnalysis_signalingRole_heatmap_in.pdf",6,5.5)
netAnalysis_signalingRole_heatmap(cellchat, signaling = p,pattern = "incoming")
dev.off()

library(NMF)
library(ggalluvial)
p<-cellchat@netP$pathways[1:40]
selectK(cellchat, pattern = "outgoing")
nPatterns = 2
cellchat <- identifyCommunicationPatterns(cellchat, pattern = "outgoing", k = 2)
netAnalysis_dot(cellchat, pattern = "outgoing",pathway.show = p)
ps("netAnalysis_dot_outgoing.pdf")
selectK(cellchat, pattern = "incoming")
nPatterns = 4
cellchat <- identifyCommunicationPatterns(cellchat, pattern = "incoming", k = 4)
netAnalysis_dot(cellchat, pattern = "incoming",pathway.show = p)
ps("netAnalysis_dot_incoming.pdf")
